# Supplementary material for: Insights into Evolutionary, Genomic, and Biogeographic Characterizations of Chryseobacterium nepalense Represented by a Polyvinyl Alcohol-Degrading Bacterium, AC3
Source: Microbiol Spectr. 2022 Aug 24;10(5):e02179-22. doi: 10.1128/spectrum.02179-22 (PMC9602593; doi:10.1128/spectrum.02179-22)
Supplement: Supplemental file 2 — Tables S1 to S6. Download spectrum.02179-22-s0002.xlsx, XLSX file, 0.5 MB [file spectrum.02179-22-s0002.xlsx]

## Sheet: Table S1
Supplementary Table S1. The features of RAST-predicted CDS in the AC3 genome.
CDS	Location	Strand	Start	End	Function	RAST category
CDS1	chromosome	+	1	1455	Chromosomal replication initiator protein DnaA	isu;DNA_replication_cluster_1
CDS2	chromosome	+	1548	1994	Low molecular weight protein tyrosine phosphatase (EC 3.1.3.48)	isu;LMPTP_YfkJ_cluster
CDS3	chromosome	+	1996	2496	hypothetical protein
CDS4	chromosome	+	2502	3200	Tetrapyrrole (Corrin-Porphyrin) methylase family protein
CDS5	chromosome	-	3321	3458	hypothetical protein
CDS6	chromosome	-	3484	3588	hypothetical protein
CDS7	chromosome	+	3694	4761	hypothetical protein
CDS8	chromosome	-	4852	5325	hypothetical protein
CDS9	chromosome	+	5394	6239	hypothetical protein
CDS10	chromosome	+	6362	7639	hypothetical protein
CDS11	chromosome	+	7661	8776	Membrane fusion component of MSF-type tripartite multidrug efflux system
CDS12	chromosome	+	8927	10519	hypothetical protein
CDS13	chromosome	+	10995	11696	SAM-dependent methyltransferase
CDS14	chromosome	-	11933	13969	Methionyl-tRNA synthetase (EC 6.1.1.10)	isu;tRNA_aminoacylation,_Met
CDS15	chromosome	+	14299	17034	Outer membrane TonB-dependent transporter, utilization system for glycans and polysaccharides (PUL), SusC family
CDS16	chromosome	+	17041	18633	Cell surface glycan-binding lipoprotein, utilization system for glycans and polysaccharides (PUL), SusD family
CDS17	chromosome	+	18651	19760	hypothetical protein
CDS18	chromosome	+	19845	22001	Glucan 1,4-alpha-glucosidase (EC 3.2.1.3)
CDS19	chromosome	+	22090	22539	hypothetical protein
CDS20	chromosome	+	22536	22895	hypothetical protein
CDS21	chromosome	+	22933	24786	Neopullulanase (EC 3.2.1.135)	icw(1);Maltose_and_Maltodextrin_Utilization
CDS22	chromosome	+	24897	25409	hypothetical protein
CDS23	chromosome	+	25409	26827	Predicted maltose transporter MalT	isu;Maltose_and_Maltodextrin_Utilization
CDS24	chromosome	+	26990	27718	Pirin
CDS25	chromosome	+	27748	28299	hypothetical protein
CDS26	chromosome	+	28302	28421	hypothetical protein
CDS27	chromosome	+	28569	29561	Phosphoribosylformylglycinamidine cyclo-ligase (EC 6.3.3.1)	icw(3);De_Novo_Purine_Biosynthesis
CDS28	chromosome	+	29643	30215	Phosphoribosylglycinamide formyltransferase (EC 2.1.2.2)	icw(2);De_Novo_Purine_Biosynthesis
CDS29	chromosome	+	30508	32025	IMP cyclohydrolase (EC 3.5.4.10) / Phosphoribosylaminoimidazolecarboxamide formyltransferase (EC 2.1.2.3)	icw(1);De_Novo_Purine_Biosynthesis icw(3);De_Novo_Purine_Biosynthesis
CDS30	chromosome	+	32295	33533	Phosphoribosylamine--glycine ligase (EC 6.3.4.13)	isu;De_Novo_Purine_Biosynthesis
CDS31	chromosome	+	33743	35272	GMP synthase [glutamine-hydrolyzing], amidotransferase subunit (EC 6.3.5.2) / GMP synthase [glutamine-hydrolyzing], ATP pyrophosphatase subunit (EC 6.3.5.2)	isu;Purine_conversions isu;Purine_conversions isu;Purine_salvage_cluster isu;Purine_salvage_cluster isu;GMP_synthase isu;GMP_synthase
CDS32	chromosome	+	35732	37231	Carbon-nitrogen hydrolase
CDS33	chromosome	+	37679	37828	hypothetical protein
CDS34	chromosome	+	38000	38437	hypothetical protein
CDS35	chromosome	+	38439	38774	hypothetical protein
CDS36	chromosome	+	38893	40542	ABC1 family protein	isu;Ubiquinone_Biosynthesis_in_Eucarya isu;Ubiquinone_Biosynthesis_-_gjo
CDS37	chromosome	+	40625	41977	ATP-dependent RNA helicase, DEAD box family
CDS38	chromosome	-	42019	42495	hypothetical protein
CDS39	chromosome	-	42496	43149	hypothetical protein
CDS40	chromosome	-	43212	43673	hypothetical protein
CDS41	chromosome	-	43732	43848	hypothetical protein
CDS42	chromosome	-	43861	45024	NADH-dependent butanol dehydrogenase A (EC 1.1.1.-)	isu;Butanol_Biosynthesis
CDS43	chromosome	-	45807	46385	hypothetical protein
CDS44	chromosome	-	46615	47019	hypothetical protein
CDS45	chromosome	-	47106	47558	hypothetical protein
CDS46	chromosome	+	47675	50209	Phosphoenolpyruvate carboxylase (EC 4.1.1.31)	isu;Fermentations:_Mixed_acid isu;Pyruvate_metabolism_I:_anaplerotic_reactions,_PEP
CDS47	chromosome	+	50217	50963	hypothetical protein
CDS48	chromosome	-	51007	52617	Subtilisin-like serine proteases
CDS49	chromosome	+	52704	53828	Pleiotropic regulatory protein
CDS50	chromosome	+	53825	54259	hypothetical protein
CDS51	chromosome	+	54316	55338	UDP-glucose 4-epimerase (EC 5.1.3.2)	idu(3);Rhamnose_containing_glycans idu(3);CBSS-296591.1.peg.2330 idu(3);Lactose_and_Galactose_Uptake_and_Utilization idu(3);N-linked_Glycosylation_in_Bacteria idu(3);Lacto-N-Biose_I_and_Galacto-N-Biose_Metabolic_Pathway
CDS52	chromosome	+	55364	55816	Glycerol-3-phosphate cytidylyltransferase (EC 2.7.7.39)	icw(1);Rhamnose_containing_glycans
CDS53	chromosome	-	55861	58428	Putative TonB-dependent receptor
CDS54	chromosome	-	58597	59622	Murein endolytic transglycosylase MltG
CDS55	chromosome	-	59644	60411	Diaminopimelate epimerase (EC 5.1.1.7)	isu;CBSS-323850.3.peg.3269 isu;CBSS-84588.1.peg.1247 isu;Lysine_Biosynthesis_DAP_Pathway,_GJO_scratch isu;Lysine_Biosynthesis_DAP_Pathway
CDS56	chromosome	-	60512	61096	hypothetical protein
CDS57	chromosome	-	61103	61765	Ribosyl nicotinamide transporter, PnuC-like	isu;NAD_and_NADP_cofactor_biosynthesis_global
CDS58	chromosome	+	61931	63451	Uncharacterized amino acid permease, GabP family
CDS59	chromosome	+	63489	64535	hypothetical protein
CDS60	chromosome	+	64670	66028	Coproporphyrinogen III oxidase, oxygen-independent (EC 1.3.99.22)	isu;Heme_and_Siroheme_Biosynthesis
CDS61	chromosome	+	66033	67241	hypothetical protein
CDS62	chromosome	-	67263	68624	hypothetical protein
CDS63	chromosome	+	68840	71752	Protein translocase subunit SecD / Protein translocase subunit SecF
CDS64	chromosome	+	72222	73454	Uncharacterized MFS-type transporter
CDS65	chromosome	+	73536	74297	putative lipoprotein
CDS66	chromosome	+	74260	74844	hypothetical protein
CDS67	chromosome	+	74816	75463	Cytochrome oxidase biogenesis protein Sco1/SenC/PrrC, thiol-disulfide reductase involved in Cu(I) insertion into CoxII Cu(A) center
CDS68	chromosome	+	75531	75866	hypothetical protein
CDS69	chromosome	+	75870	76436	putative membrane-associated phospholipid phosphatase, PAP2 superfamily
CDS70	chromosome	+	76433	77248	hypothetical protein
CDS71	chromosome	-	77324	77797	23S rRNA (pseudouridine(1915)-N(3))-methyltransferase (EC 2.1.1.177)
CDS72	chromosome	+	77860	78927	hypothetical protein
CDS73	chromosome	+	78929	79888	Ribonuclease BN
CDS74	chromosome	-	80295	82505	Guanosine-3',5'-bis(diphosphate) 3'-pyrophosphohydrolase (EC 3.1.7.2) / GTP pyrophosphokinase (EC 2.7.6.5), (p)ppGpp synthetase II	isu;Stringent_Response,_(p)ppGpp_metabolism isu;Stringent_Response,_(p)ppGpp_metabolism isu;CBSS-176299.4.peg.1292 isu;CBSS-176299.4.peg.1292
CDS75	chromosome	-	82620	82982	hypothetical protein
CDS76	chromosome	-	83149	85056	Acetyl-CoA synthetase (EC 6.2.1.1)
CDS77	chromosome	-	85100	86998	Acetyl-CoA synthetase (EC 6.2.1.1)
CDS78	chromosome	-	87031	87393	response regulator receiver domain protein
CDS79	chromosome	-	87535	87966	Transposase
CDS80	chromosome	-	88040	90754	hypothetical protein
CDS81	chromosome	-	90747	90941	hypothetical protein
CDS82	chromosome	-	91020	91247	hypothetical protein
CDS83	chromosome	-	91292	92872	Uncharacterized MFS-type transporter
CDS84	chromosome	-	92968	94347	hypothetical protein
CDS85	chromosome	-	94597	95013	hypothetical protein
CDS86	chromosome	+	95174	95770	N-succinyl-L-citrulline:glutamate succinyltransferase
CDS87	chromosome	+	95742	96935	Argininosuccinate synthase (EC 6.3.4.5)
CDS88	chromosome	+	97065	98030	N-succinyl-gamma-glutamyl-phosphate reductase
CDS89	chromosome	+	98378	99517	N-succinylornithine aminotransferase
CDS90	chromosome	+	99801	100760	N-succinylornithine carbamoyltransferase (EC 2.1.3.11)
CDS91	chromosome	+	100829	101623	N-succinylglutamate kinase
CDS92	chromosome	+	101598	102680	N-succinyl-L-citrulline deacetylase
CDS93	chromosome	+	102828	104132	Argininosuccinate lyase (EC 4.3.2.1)
CDS94	chromosome	-	104164	104652	hypothetical protein
CDS95	chromosome	-	104731	105219	hypothetical protein
CDS96	chromosome	+	105438	106328	Aspartate carbamoyltransferase (EC 2.1.3.2)
CDS97	chromosome	+	106512	107585	Carbamoyl-phosphate synthase small chain (EC 6.3.5.5)
CDS98	chromosome	+	107883	111062	Carbamoyl-phosphate synthase large chain (EC 6.3.5.5)
CDS99	chromosome	+	111217	111822	hypothetical protein
CDS100	chromosome	+	111853	112386	Acetyltransferase, GNAT family
CDS101	chromosome	+	112373	112744	hypothetical protein
CDS102	chromosome	+	112900	113280	hypothetical protein
CDS103	chromosome	-	113327	114070	Dienelactone hydrolase family protein
CDS104	chromosome	-	114357	114788	hypothetical protein
CDS105	chromosome	+	114796	115833	DNA polymerase III delta subunit (EC 2.7.7.7)
CDS106	chromosome	+	116023	116964	Thioredoxin reductase (EC 1.8.1.9)	idu(3);pyrimidine_conversions idu(3);Thioredoxin-disulfide_reductase idu(3);Glycine_reductase,_sarcosine_reductase_and_betaine_reductase
CDS107	chromosome	+	117827	119272	hypothetical protein
CDS108	chromosome	+	119375	122902	hypothetical protein
CDS109	chromosome	+	122908	126528	Cell well associated RhsD protein
CDS110	chromosome	+	126545	126898	hypothetical protein
CDS111	chromosome	+	127380	129020	hypothetical protein
CDS112	chromosome	+	129022	132207	hypothetical protein
CDS113	chromosome	+	132218	135745	hypothetical protein
CDS114	chromosome	+	135745	136095	hypothetical protein
CDS115	chromosome	-	136362	137066	hypothetical protein
CDS116	chromosome	-	137178	139748	hypothetical protein
CDS117	chromosome	-	139766	140800	hypothetical protein
CDS118	chromosome	-	140885	142540	hypothetical protein
CDS119	chromosome	+	142732	142908	hypothetical protein
CDS120	chromosome	-	143224	143871	hypothetical protein
CDS121	chromosome	-	144165	145601	hypothetical protein
CDS122	chromosome	-	145612	148392	hypothetical protein
CDS123	chromosome	-	148426	149223	hypothetical protein
CDS124	chromosome	-	149302	149847	hypothetical protein
CDS125	chromosome	-	150055	150600	hypothetical protein
CDS126	chromosome	+	150767	150883	hypothetical protein
CDS127	chromosome	-	151239	151784	hypothetical protein
CDS128	chromosome	-	151987	152529	hypothetical protein
CDS129	chromosome	+	152943	153845	hypothetical protein
CDS130	chromosome	+	153858	154595	Short-chain dehydrogenase
CDS131	chromosome	+	154687	155541	Transcriptional regulator, AraC family
CDS132	chromosome	-	155672	156493	Non-heme chloroperoxidase (EC 1.11.1.10)
CDS133	chromosome	-	156756	157271	Periplasmic thiol:disulfide interchange protein DsbA	isu;Biogenesis_of_c-type_cytochromes isu;Periplasmic_disulfide_interchange
CDS134	chromosome	-	157274	157735	Alkyl hydroperoxide reductase subunit C-like protein	idu(2);Oxidative_stress idu(2);Rubrerythrin idu(2);Thioredoxin-disulfide_reductase
CDS135	chromosome	+	157791	157922	hypothetical protein
CDS136	chromosome	-	158276	158833	hypothetical protein
CDS137	chromosome	-	158887	159021	hypothetical protein
CDS138	chromosome	-	159039	159587	hypothetical protein
CDS139	chromosome	-	159602	161791	hypothetical protein
CDS140	chromosome	+	162006	162152	hypothetical protein
CDS141	chromosome	-	162168	162863	Two-component transcriptional response regulator, LuxR family
CDS142	chromosome	-	162919	163392	DNA protection during starvation protein
CDS143	chromosome	-	163773	164852	hypothetical protein
CDS144	chromosome	-	164849	165235	hypothetical protein
CDS145	chromosome	-	165335	166114	Two-component transcriptional response regulator, LuxR family
CDS146	chromosome	-	166111	167130	hypothetical protein
CDS147	chromosome	+	167462	169669	hypothetical protein
CDS148	chromosome	-	169735	170088	Bleomycin resistance protein
CDS149	chromosome	-	170141	170686	hypothetical protein
CDS150	chromosome	-	170782	171198	Transcriptional regulator, HxlR family
CDS151	chromosome	+	171340	172455	flavoprotein NADH-dependent oxidoreductase
CDS152	chromosome	-	172550	173110	hypothetical protein
CDS153	chromosome	+	173427	175922	Sensory box histidine kinase/response regulator
CDS154	chromosome	+	176254	177030	hypothetical protein
CDS155	chromosome	+	177089	177709	Transcriptional regulator, AraC family
CDS156	chromosome	+	177723	177917	Transcriptional regulator, AraC family
CDS157	chromosome	-	177935	178741	hypothetical protein
CDS158	chromosome	-	178768	179766	Possible heptosyltransferase
CDS159	chromosome	-	179981	180346	hypothetical protein
CDS160	chromosome	-	180343	180645	hypothetical protein
CDS161	chromosome	-	180647	181105	hypothetical protein
CDS162	chromosome	-	181173	181790	Transcriptional regulator, AcrR family
CDS163	chromosome	-	182150	183346	hypothetical protein
CDS164	chromosome	-	183333	184433	UDP-galactopyranose mutase (EC 5.4.99.9)	isu;LOS_core_oligosaccharide_biosynthesis
CDS165	chromosome	-	184426	185523	Glycosyltransferase
CDS166	chromosome	+	185631	185750	hypothetical protein
CDS167	chromosome	-	185824	186648	SAM-dependent methyltransferase
CDS168	chromosome	+	186899	188275	Exopolygalacturonase precursor
CDS169	chromosome	+	188275	191130	beta-galactosidase (EC 3.2.1.23)
CDS170	chromosome	+	191133	192455	rhamnogalacturonan acetylesterase
CDS171	chromosome	+	192588	195362	predicted alpha-L-rhamnosidase
CDS172	chromosome	+	195518	196321	Rhamnogalacturonides degradation protein RhiN	icw(1);D-Galacturonate_and_D-Glucuronate_Utilization
CDS173	chromosome	+	196581	198467	Rhamnogalacturonan endolyase (EC 4.2.2.23)
CDS174	chromosome	+	198481	199638	Rhamnogalacturonides degradation protein RhiN	icw(1);D-Galacturonate_and_D-Glucuronate_Utilization
CDS175	chromosome	+	199861	200949	L-rhamnose-proton symporter
CDS176	chromosome	+	201257	204301	Outer membrane TonB-dependent transporter, utilization system for glycans and polysaccharides (PUL), SusC family
CDS177	chromosome	+	204319	206382	Cell surface glycan-binding lipoprotein, utilization system for glycans and polysaccharides (PUL), SusD family
CDS178	chromosome	+	206632	208734	Predicted rhamnulose-1-phosphate aldolase (EC 4.1.2.19) / Predicted lactaldehyde dehydrogenase (EC 1.2.1.22)
CDS179	chromosome	+	208903	210183	L-rhamnose isomerase (EC 5.3.1.14)
CDS180	chromosome	+	210734	212122	Rhamnulokinase RhaK in alpha-proteobacteria (EC 2.7.1.5)
CDS181	chromosome	+	212252	213403	L-lactate dehydrogenase
CDS182	chromosome	-	213559	214218	hypothetical protein
CDS183	chromosome	-	214252	214695	hypothetical protein
CDS184	chromosome	-	214768	215850	Transcriptional regulator of rhamnose utilization, GntR family
CDS185	chromosome	-	216140	218275	hypothetical protein
CDS186	chromosome	-	218525	222088	FIG01093232: hypothetical protein
CDS187	chromosome	-	222090	223493	Polygalacturonase (EC 3.2.1.15)	icw(1);D-Galacturonate_and_D-Glucuronate_Utilization
CDS188	chromosome	-	223582	224487	hypothetical protein
CDS189	chromosome	-	224499	225764	Rhamnogalacturonides degradation protein RhiN	idu(3);D-Galacturonate_and_D-Glucuronate_Utilization
CDS190	chromosome	+	226012	227361	Two-component system response regulator protein
CDS191	chromosome	+	227363	228517	hypothetical protein
CDS192	chromosome	+	228507	231674	Two-component system sensor histidine kinase
CDS193	chromosome	+	231797	232234	hypothetical protein
CDS194	chromosome	+	232239	232970	hypothetical protein
CDS195	chromosome	+	232979	235126	hypothetical protein
CDS196	chromosome	+	235123	236349	hypothetical protein
CDS197	chromosome	+	236340	237458	hypothetical protein
CDS198	chromosome	+	237460	238749	Oligosaccharide repeat unit polymerase Wzy	isu;Capsular_Polysaccharides_Biosynthesis_and_Assembly
CDS199	chromosome	+	238884	241190	hypothetical protein
CDS200	chromosome	+	241187	241927	hypothetical protein
CDS201	chromosome	+	241944	243107	Glycosyltransferase
CDS202	chromosome	+	243109	244182	a-glycosyltransferase-related protein, glycosyltransferase family 4 protein
CDS203	chromosome	+	244311	245531	Alpha-D-GlcNAc alpha-1,2-L-rhamnosyltransferase (EC 2.4.1.-)	isu;Rhamnose_containing_glycans
CDS204	chromosome	+	245545	246618	Undecaprenyl-phosphate alpha-N-acetylglucosaminyl 1-phosphate transferase (EC 2.7.8.33)
CDS205	chromosome	-	246722	246943	hypothetical protein
CDS206	chromosome	-	247018	247863	hypothetical protein
CDS207	chromosome	+	248037	248732	hypothetical protein
CDS208	chromosome	-	248823	249344	hypothetical protein
CDS209	chromosome	-	249434	250114	Intracellular protease
CDS210	chromosome	-	250337	250960	hypothetical protein
CDS211	chromosome	+	251195	252139	hypothetical protein
CDS212	chromosome	+	252189	255491	TonB-dependent receptor	idu(11);Ton_and_Tol_transport_systems
CDS213	chromosome	+	255519	255635	hypothetical protein
CDS214	chromosome	+	255781	257082	hypothetical protein
CDS215	chromosome	+	257151	258080	hypothetical protein
CDS216	chromosome	+	258215	258955	hypothetical protein
CDS217	chromosome	+	258966	260327	Carboxyl-terminal protease
CDS218	chromosome	+	260335	260601	hypothetical protein
CDS219	chromosome	-	260662	262425	Acyl-CoA dehydrogenase; probable dibenzothiophene desulfurization enzyme
CDS220	chromosome	-	262558	263688	hypothetical protein
CDS221	chromosome	-	263685	263801	hypothetical protein
CDS222	chromosome	-	263859	264140	hypothetical protein
CDS223	chromosome	-	264248	265129	Transcriptional regulator, AraC family
CDS224	chromosome	-	265175	266287	hypothetical protein
CDS225	chromosome	-	266289	266735	hypothetical protein
CDS226	chromosome	-	266744	267703	hypothetical protein
CDS227	chromosome	+	268407	268970	hypothetical protein
CDS228	chromosome	+	268963	269220	hypothetical protein
CDS229	chromosome	-	269222	269686	hypothetical protein
CDS230	chromosome	+	269770	270192	hypothetical protein
CDS231	chromosome	+	270221	270595	hypothetical protein
CDS232	chromosome	-	270649	271455	hypothetical protein
CDS233	chromosome	-	271458	273788	TonB-dependent receptor	idu(11);Ton_and_Tol_transport_systems
CDS234	chromosome	-	273919	274608	hypothetical protein
CDS235	chromosome	-	274605	277181	hypothetical protein
CDS236	chromosome	-	277341	277448	hypothetical protein
CDS237	chromosome	+	277498	278916	6-phosphogluconate dehydrogenase, decarboxylating (EC 1.1.1.44)	icw(1);Pentose_phosphate_pathway isu;D-gluconate_and_ketogluconates_metabolism
CDS238	chromosome	+	278929	280410	Glucose-6-phosphate 1-dehydrogenase (EC 1.1.1.49)	isu;Pentose_phosphate_pathway
CDS239	chromosome	+	280427	281140	6-phosphogluconolactonase (EC 3.1.1.31), eukaryotic type	icw(2);Pentose_phosphate_pathway
CDS240	chromosome	+	281470	281934	hypothetical protein
CDS241	chromosome	+	281995	286980	hypothetical protein
CDS242	chromosome	+	286983	289166	hypothetical protein
CDS243	chromosome	+	289168	291999	hypothetical protein
CDS244	chromosome	+	292002	293993	hypothetical protein
CDS245	chromosome	+	294258	295604	hypothetical protein
CDS246	chromosome	+	295681	296676	hypothetical protein
CDS247	chromosome	+	296714	297859	Efflux ABC transporter, permease protein
CDS248	chromosome	+	297856	299010	hypothetical protein
CDS249	chromosome	-	299097	300527	2-oxoglutarate/malate translocator
CDS250	chromosome	-	300543	301694	hypothetical protein
CDS251	chromosome	-	301728	302777	Choloylglycine hydrolase (EC 3.5.1.24)	isu;Bile_hydrolysis
CDS252	chromosome	-	303127	303486	hypothetical protein
CDS253	chromosome	-	303605	306403	hypothetical protein
CDS254	chromosome	-	306410	307435	hypothetical protein
CDS255	chromosome	-	307428	308240	hypothetical protein
CDS256	chromosome	-	308322	308846	hypothetical protein
CDS257	chromosome	-	309141	309560	hypothetical protein
CDS258	chromosome	-	309614	310444	Transcriptional regulator, AraC family
CDS259	chromosome	+	311558	312250	hypothetical protein
CDS260	chromosome	+	312259	314598	Tyrosine-protein kinase (EC 2.7.10.2)
CDS261	chromosome	+	314601	315569	UDP-glucose 4-epimerase (EC 5.1.3.2)	idu(3);Rhamnose_containing_glycans idu(3);CBSS-296591.1.peg.2330 idu(3);Lactose_and_Galactose_Uptake_and_Utilization idu(3);N-linked_Glycosylation_in_Bacteria idu(3);Lacto-N-Biose_I_and_Galacto-N-Biose_Metabolic_Pathway
CDS262	chromosome	+	315588	316880	UDP-N-acetyl-D-glucosamine 6-dehydrogenase (EC 1.1.1.136)
CDS263	chromosome	+	316902	318377	Polysaccharide biosynthesis protein
CDS264	chromosome	+	318359	318925	Acetyltransferase
CDS265	chromosome	+	318909	320018	Polysaccharide pyruvyl transferase CsaB
CDS266	chromosome	+	320015	320869	Putative glycosyl transferase
CDS267	chromosome	+	320866	321927	hypothetical protein
CDS268	chromosome	+	321929	323143	hypothetical protein
CDS269	chromosome	+	323118	324173	Glycosyl transferase, group 1
CDS270	chromosome	+	324163	325341	Alpha-1,3-N-acetylgalactosamine transferase PglA (EC 2.4.1.-)	icw(1);CBSS-296591.1.peg.2330 icw(2);N-linked_Glycosylation_in_Bacteria
CDS271	chromosome	+	325334	325939	Lipid carrier : UDP-N-acetylgalactosaminyltransferase (EC 2.4.1.-)	isu;CBSS-296591.1.peg.2330 isu;N-linked_Glycosylation_in_Bacteria
CDS272	chromosome	-	325956	326138	hypothetical protein
CDS273	chromosome	+	326341	327504	4-keto-6-deoxy-N-Acetyl-D-hexosaminyl-(Lipid carrier) aminotransferase	icw(1);N-linked_Glycosylation_in_Bacteria
CDS274	chromosome	-	327587	328015	hypothetical protein
CDS275	chromosome	+	328618	329343	Hypothetical Nudix-like regulator
CDS276	chromosome	+	329362	330846	Xylulose kinase (EC 2.7.1.17)	icw(1);Xylose_utilization
CDS277	chromosome	+	330942	332270	Xylose isomerase (EC 5.3.1.5)	isu;Xylose_utilization
CDS278	chromosome	+	332366	335260	Outer membrane TonB-dependent transporter, utilization system for glycans and polysaccharides (PUL), SusC family
CDS279	chromosome	+	335273	337228	Cell surface glycan-binding lipoprotein, utilization system for glycans and polysaccharides (PUL), SusD family
CDS280	chromosome	+	337320	338498	Mannonate dehydratase (EC 4.2.1.8)	isu;D-Galacturonate_and_D-Glucuronate_Utilization
CDS281	chromosome	+	338580	339395	D-mannonate oxidoreductase (EC 1.1.1.57)	icw(1);D-Galacturonate_and_D-Glucuronate_Utilization
CDS282	chromosome	+	339540	342002	Putative large secreted protein SCO0341
CDS283	chromosome	+	342166	343884	Xylan 1,4-beta-xylosidase (EC 3.2.1.37)
CDS284	chromosome	+	343950	345557	Endo-1,4-beta-xylanase (EC 3.2.1.8)
CDS285	chromosome	+	345617	346486	Endo-1,4-beta-xylanase (EC 3.2.1.8)
CDS286	chromosome	+	346594	349038	alpha-xylosidase (EC 3.2.1.177)
CDS287	chromosome	+	349055	350428	Hypothetical glycoside hydrolase, family 43, similar to arabinosidase	isu;L-Arabinose_utilization
CDS288	chromosome	+	350438	352462	alpha-galactosidase (EC 3.2.1.22)
CDS289	chromosome	+	352471	353877	Endo-1,4-beta-xylanase (EC 3.2.1.8)
CDS290	chromosome	+	354082	355455	Endo-1,4-beta-xylanase (EC 3.2.1.8)
CDS291	chromosome	+	355458	357401	Xylan 1,4-beta-xylosidase (EC 3.2.1.37)
CDS292	chromosome	+	357517	360009	hypothetical protein
CDS293	chromosome	+	360262	362982	hypothetical protein
CDS294	chromosome	+	363286	363855	cAMP-binding proteins - catabolite gene activator and regulatory subunit of cAMP-dependent protein kinases
CDS295	chromosome	+	363938	364912	Oxidoreductase, aldo/keto reductase family
CDS296	chromosome	+	365142	367769	beta-glucosidase (EC 3.2.1.21)
CDS297	chromosome	+	367919	369958	alpha-L-arabinofuranosidase (EC 3.2.1.55)
CDS298	chromosome	+	370178	371875	Ribulokinase (EC 2.7.1.16)	icw(1);L-Arabinose_utilization
CDS299	chromosome	+	372057	372797	L-ribulose-5-phosphate 4-epimerase (EC 5.1.3.4)	isu;L-ascorbate_utilization_(and_related_gene_clusters) isu;L-Arabinose_utilization
CDS300	chromosome	+	372952	374448	L-arabinose isomerase (EC 5.3.1.4)	icw(2);L-Arabinose_utilization
CDS301	chromosome	+	374470	375630	Aldose 1-epimerase (EC 5.1.3.3)	isu;Maltose_and_Maltodextrin_Utilization isu;Lactose_and_Galactose_Uptake_and_Utilization
CDS302	chromosome	+	375634	377361	SSS sodium solute transporter superfamily
CDS303	chromosome	+	377493	378083	hypothetical protein
CDS304	chromosome	+	378122	378703	cAMP-binding proteins - catabolite gene activator and regulatory subunit of cAMP-dependent protein kinases
CDS305	chromosome	+	378761	379117	hypothetical protein
CDS306	chromosome	-	379121	379807	Hypothetical Nudix-like regulator
CDS307	chromosome	+	380088	380204	hypothetical protein
CDS308	chromosome	+	380331	382718	Putative glycosyl hydrolase of unknown function (DUF1680)
CDS309	chromosome	+	382729	384636	Sialic acid-specific 9-O-acetylesterase
CDS310	chromosome	+	384760	386205	Possible GPH family transporter (TC 2.A.2) for arabinosides	isu;L-Arabinose_utilization
CDS311	chromosome	+	386213	387328	Endo-1,4-beta-xylanase (EC 3.2.1.8)
CDS312	chromosome	+	387426	388400	Xylosidase/arabinosidase
CDS313	chromosome	+	388538	390571	Xylan alpha-1,2-glucuronosidase (EC 3.2.1.131)
CDS314	chromosome	-	390712	391308	hypothetical protein
CDS315	chromosome	+	391470	392342	Transcriptional regulator, AraC family
CDS316	chromosome	+	392367	393611	Galactokinase (EC 2.7.1.6)	icw(1);Lactose_and_Galactose_Uptake_and_Utilization
CDS317	chromosome	+	393595	394647	Galactose-1-phosphate uridylyltransferase (EC 2.7.7.10)	isu;Lactose_and_Galactose_Uptake_and_Utilization
CDS318	chromosome	-	394808	395257	hypothetical protein
CDS319	chromosome	+	395420	396088	transcriptional regulator, MarR family
CDS320	chromosome	+	396091	397560	Phytoene dehydrogenase (EC 1.14.99.-)	icw(1);Proteorhodopsin
CDS321	chromosome	+	397566	398402	Phytoene synthase (EC 2.5.1.32)	isu;Proteorhodopsin isu;CBSS-320388.3.peg.3759
CDS322	chromosome	+	398425	398880	Beta-carotene hydroxylase	isu;Myxoxanthophyll_biosynthesis_in_Cyanobacteria
CDS323	chromosome	+	398881	399594	hypothetical protein
CDS324	chromosome	+	400585	401523	AB hydrolase superfamily protein YisY
CDS325	chromosome	+	401605	402237	FIG002283: Isochorismatase family protein	isu;CBSS-224911.1.peg.6954
CDS326	chromosome	+	402252	403637	hypothetical protein
CDS327	chromosome	+	403809	404555	probable cytosol aminopeptidase( EC:3.4.11.1 )
CDS328	chromosome	+	404558	406447	Exoenzymes regulatory protein AepA precursor	icw(1);CBSS-224911.1.peg.6954
CDS329	chromosome	+	406457	406882	hypothetical protein
CDS330	chromosome	+	406887	407360	DNA protection during starvation protein
CDS331	chromosome	+	407365	408045	DUF1275 domain-containing protein	icw(1);CBSS-224911.1.peg.6954
CDS332	chromosome	+	408077	410365	Two-component system sensor histidine kinase
CDS333	chromosome	+	410365	411717	Formate hydrogenlyase transcriptional activator	icw(1);Formate_hydrogenase
CDS334	chromosome	+	411874	412086	hypothetical protein
CDS335	chromosome	+	412124	412513	hypothetical protein
CDS336	chromosome	-	412528	414114	Formate hydrogenlyase transcriptional activator	icw(1);Formate_hydrogenase
CDS337	chromosome	-	414316	415008	hypothetical protein
CDS338	chromosome	+	415579	416130	hypothetical protein
CDS339	chromosome	+	416313	416663	hypothetical protein
CDS340	chromosome	-	416730	418151	Predicted glucose transporter in maltodextrin utilization gene cluster	isu;Maltose_and_Maltodextrin_Utilization
CDS341	chromosome	-	418358	420814	beta-glucosidase (EC 3.2.1.21)
CDS342	chromosome	-	421058	421936	hypothetical protein
CDS343	chromosome	-	422173	423150	Endo-1,4-beta-xylanase (EC 3.2.1.8)
CDS344	chromosome	-	423598	424176	beta-glucosidase (EC 3.2.1.21)
CDS345	chromosome	-	424251	425882	beta-glucosidase (EC 3.2.1.21)
CDS346	chromosome	-	425893	428157	TonB-dependent receptor	idu(11);Ton_and_Tol_transport_systems
CDS347	chromosome	+	428239	428397	hypothetical protein
CDS348	chromosome	+	428700	429449	Hypothetical Nudix-like regulator
CDS349	chromosome	+	429455	429916	MutT-like protein
CDS350	chromosome	-	429927	430157	hypothetical protein
CDS351	chromosome	+	430312	433203	Outer membrane assembly protein
CDS352	chromosome	+	433205	433816	Alkylated DNA repair protein
CDS353	chromosome	+	433941	434159	hypothetical protein
CDS354	chromosome	+	434484	434771	hypothetical protein
CDS355	chromosome	+	434875	435870	Oxidoreductase
CDS356	chromosome	+	436073	437872	hypothetical protein
CDS357	chromosome	-	438031	438699	hypothetical protein
CDS358	chromosome	-	438710	440830	hypothetical protein
CDS359	chromosome	-	441810	442208	hypothetical protein
CDS360	chromosome	-	442268	442657	Zinc uptake regulation protein ZUR	isu;Oxidative_stress isu;Glycyl-tRNA_synthetase_containing_cluster
CDS361	chromosome	-	442804	443574	Exodeoxyribonuclease III (EC 3.1.11.2)	idu(1);DNA_repair,_bacterial
CDS362	chromosome	+	443769	444386	hypothetical protein
CDS363	chromosome	-	444467	445066	DNA-3-methyladenine glycosylase II (EC 3.2.2.21)	isu;DNA_Repair_Base_Excision
CDS364	chromosome	-	445106	445702	transcriptional regulator, Crp/Fnr family	icw(1);Oxidative_stress
CDS365	chromosome	+	445988	446794	Cyanophycinase (EC 3.4.15.6)	idu(2);Cyanophycin_Metabolism
CDS366	chromosome	-	446865	447233	hypothetical protein
CDS367	chromosome	-	447236	448825	diguanylate cyclase/phosphodiesterase (GGDEF & EAL domains) with PAS/PAC sensor(s)	isu;Bacterial_hemoglobins
CDS368	chromosome	+	448974	449738	hypothetical protein
CDS369	chromosome	+	449877	450038	hypothetical protein
CDS370	chromosome	+	450208	452244	Two-component system sensor histidine kinase
CDS371	chromosome	-	452273	452779	hypothetical protein
CDS372	chromosome	+	452950	455103	Glucan 1,4-alpha-glucosidase (EC 3.2.1.3)
CDS373	chromosome	-	455191	455511	hypothetical protein
CDS374	chromosome	-	455547	456617	Oxidoreductase, short-chain dehydrogenase/reductase family
CDS375	chromosome	+	456755	457759	SAM-dependent methyltransferase
CDS376	chromosome	+	457770	458942	hypothetical protein
CDS377	chromosome	+	458945	459430	hypothetical protein
CDS378	chromosome	-	459521	460195	tRNA (5-methylaminomethyl-2-thiouridylate)-methyltransferase (EC 2.1.1.61)	isu;RNA_methylation isu;mnm5U34_biosynthesis_bacteria
CDS379	chromosome	+	460280	461350	Branched-chain amino acid aminotransferase (EC 2.6.1.42)	isu;Branched-Chain_Amino_Acid_Biosynthesis isu;Pyruvate_Alanine_Serine_Interconversions isu;Isoleucine_degradation isu;Alanine_biosynthesis isu;Leucine_Degradation_and_HMG-CoA_Metabolism isu;Valine_degradation isu;Leucine_Biosynthesis
CDS380	chromosome	+	462081	462590	hypothetical protein
CDS381	chromosome	+	462594	463709	Peptidyl-prolyl cis-trans isomerase (EC 5.2.1.8)
CDS382	chromosome	+	463785	465197	hypothetical protein
CDS383	chromosome	+	465378	465953	hypothetical protein
CDS384	chromosome	+	466083	466937	hypothetical protein
CDS385	chromosome	+	466924	467649	Bacteriophage protein gp37
CDS386	chromosome	+	467721	468884	hypothetical protein
CDS387	chromosome	+	470183	470305	hypothetical protein
CDS388	chromosome	-	470384	471739	Aminopeptidase CC_2544
CDS389	chromosome	-	471900	472364	hypothetical protein
CDS390	chromosome	-	472494	473900	Aminopeptidase CC_2544
CDS391	chromosome	-	473953	475197	hypothetical protein
CDS392	chromosome	-	475201	476163	D-3-phosphoglycerate dehydrogenase (EC 1.1.1.95)	idu(2);Glycine_and_Serine_Utilization idu(2);Serine_Biosynthesis idu(2);Pyridoxin_(Vitamin_B6)_Biosynthesis
CDS393	chromosome	-	476284	477348	Phosphoserine aminotransferase (EC 2.6.1.52)	icw(1);Glycine_and_Serine_Utilization icw(1);Serine_Biosynthesis icw(1);Pyridoxin_(Vitamin_B6)_Biosynthesis
CDS394	chromosome	-	477467	477817	Ferredoxin	isu;Soluble_cytochromes_and_functionally_related_electron_carriers
CDS395	chromosome	+	477877	478911	hypothetical protein
CDS396	chromosome	+	478949	479398	hypothetical protein
CDS397	chromosome	+	479452	480135	Integral membrane protein STM3863
CDS398	chromosome	-	480282	480530	hypothetical protein
CDS399	chromosome	-	480530	480835	Thioredoxin	idu(3);CBSS-315749.4.peg.3658 idu(3);Glycine_reductase,_sarcosine_reductase_and_betaine_reductase
CDS400	chromosome	-	480958	481590	Alkyl hydroperoxide reductase subunit C-like protein	idu(2);Oxidative_stress idu(2);Rubrerythrin idu(2);Thioredoxin-disulfide_reductase
CDS401	chromosome	-	481749	484688	Zinc protease CHU_1230, M16 family
CDS402	chromosome	-	484728	485921	Aspartate aminotransferase (EC 2.6.1.1)	idu(4);Coenzyme_M_biosynthesis_--_gjo idu(4);Glutamine,_Glutamate,_Aspartate_and_Asparagine_Biosynthesis idu(4);Threonine_and_Homoserine_Biosynthesis
CDS403	chromosome	+	486064	486885	hypothetical protein
CDS404	chromosome	+	486975	487610	16S rRNA (guanine(527)-N(7))-methyltransferase (EC 2.1.1.170)
CDS405	chromosome	+	487673	488071	hypothetical protein
CDS406	chromosome	+	488076	488612	hypothetical protein
CDS407	chromosome	+	488609	491302	hypothetical protein
CDS408	chromosome	-	491345	492523	Glutaryl-CoA dehydrogenase (EC 1.3.8.6)
CDS409	chromosome	-	492643	493434	hypothetical protein
CDS410	chromosome	-	493458	494663	Predicted trehalose permease, MFS family, FucP subfamily	isu;Trehalose_Uptake_and_Utilization
CDS411	chromosome	+	494823	497732	Outer membrane TonB-dependent transporter, utilization system for glycans and polysaccharides (PUL), SusC family
CDS412	chromosome	+	497743	499290	Cell surface glycan-binding lipoprotein, utilization system for glycans and polysaccharides (PUL), SusD family
CDS413	chromosome	+	499306	500160	hypothetical protein
CDS414	chromosome	+	500180	501649	Glycosyl hydrolase, family 30
CDS415	chromosome	+	501791	504013	beta-glucosidase (EC 3.2.1.21)
CDS416	chromosome	+	504093	504899	Beta-glucanase precursor (EC 3.2.1.73)	isu;Beta-Glucoside_Metabolism
CDS417	chromosome	+	504958	506397	Glycosyl hydrolase
CDS418	chromosome	-	506475	507557	hypothetical protein
CDS419	chromosome	-	507622	508434	Enoyl-[acyl-carrier-protein] reductase [NADH] (EC 1.3.1.9)	isu;Fatty_Acid_Biosynthesis_FASII
CDS420	chromosome	-	508552	508851	hypothetical protein
CDS421	chromosome	+	509023	510177	hypothetical protein
CDS422	chromosome	+	510391	511215	hypothetical protein
CDS423	chromosome	-	511254	512108	Purine nucleoside phosphorylase (EC 2.4.2.1)	idu(2);Purine_conversions idu(2);Adenosyl_nucleosidases idu(2);Deoxyribose_and_Deoxynucleoside_Catabolism idu(2);pyrimidine_conversions
CDS424	chromosome	+	512333	514159	Methylamine utilization protein mauG
CDS425	chromosome	-	514407	514529	hypothetical protein
CDS426	chromosome	+	514609	516753	hypothetical protein
CDS427	chromosome	+	516814	517713	hypothetical protein
CDS428	chromosome	-	517854	518177	Translation initiation factor SUI1-related protein	isu;Translation_initiation_factors_bacterial
CDS429	chromosome	+	518331	519872	2,3-bisphosphoglycerate-independent phosphoglycerate mutase (EC 5.4.2.12)
CDS430	chromosome	+	520014	520994	Fatty acid desaturase occurring in virulence cluster
CDS431	chromosome	+	521086	521514	hypothetical protein
CDS432	chromosome	+	521603	522412	Methionine aminopeptidase (EC 3.4.11.18)	idu(1);CBSS-312309.3.peg.1965 idu(1);Translation_termination_factors_bacterial
CDS433	chromosome	+	522458	523180	Glycosyltransferase
CDS434	chromosome	-	523308	523637	small multidrug resistance family (SMR) protein
CDS435	chromosome	-	523685	524281	transcriptional regulator, Crp/Fnr family	idu(5);Oxidative_stress
CDS436	chromosome	+	524339	524485	hypothetical protein
CDS437	chromosome	+	524488	524688	hypothetical protein
CDS438	chromosome	+	524824	525657	Cyanophycinase (EC 3.4.15.6)	idu(2);Cyanophycin_Metabolism
CDS439	chromosome	+	526044	527519	hypothetical protein
CDS440	chromosome	+	527526	531143	Two-component system sensor histidine kinase
CDS441	chromosome	+	531159	531524	hypothetical protein
CDS442	chromosome	+	531524	532354	MCP methyltransferase, CheR-type
CDS443	chromosome	+	532354	532932	CheB methylesterase( EC:3.1.1.61 )
CDS444	chromosome	+	532971	533333	Response regulator receiver:Transcriptional regulatory protein, C-terminal
CDS445	chromosome	-	533402	533701	hypothetical protein
CDS446	chromosome	-	533856	536033	hypothetical protein
CDS447	chromosome	+	536344	537528	Cytochrome c551 peroxidase (EC 1.11.1.5)	isu;Protection_from_Reactive_Oxygen_Species
CDS448	chromosome	+	537856	538317	Transcriptional regulator, AsnC family
CDS449	chromosome	-	538420	539013	transcriptional regulator, Crp/Fnr family	idu(5);Oxidative_stress
CDS450	chromosome	-	539203	539808	Stress response diiron-containing protein YciF
CDS451	chromosome	+	539983	540750	Succinate dehydrogenase iron-sulfur protein (EC 1.3.5.1)
CDS452	chromosome	-	540906	541508	hypothetical protein
CDS453	chromosome	+	541677	543152	Glucan 1,4-alpha-maltohexaosidase (EC 3.2.1.98)
CDS454	chromosome	-	543226	544596	hypothetical protein
CDS455	chromosome	-	544888	546291	hypothetical protein
CDS456	chromosome	+	546495	547295	hypothetical protein
CDS457	chromosome	-	547359	547775	hypothetical protein
CDS458	chromosome	+	548133	549716	Na+/H+ antiporter
CDS459	chromosome	-	549702	550031	hypothetical protein
CDS460	chromosome	-	550418	551065	All7165 protein
CDS461	chromosome	+	551159	551629	hypothetical protein
CDS462	chromosome	+	551697	551924	Transcriptional regulator
CDS463	chromosome	+	552134	553390	2-amino-3-ketobutyrate coenzyme A ligase (EC 2.3.1.29)	idu(2);Glycine_and_Serine_Utilization idu(2);Glycine_Biosynthesis
CDS464	chromosome	+	553398	554027	hypothetical protein
CDS465	chromosome	+	554127	555212	DNA polymerase III subunits gamma and tau (EC 2.7.7.7)	isu;DNA_processing_cluster
CDS466	chromosome	+	555284	555826	hypothetical protein
CDS467	chromosome	-	556020	556133	hypothetical protein
CDS468	chromosome	+	556228	557307	2-keto-3-deoxy-D-arabino-heptulosonate-7-phosphate synthase I beta (EC 2.5.1.54) / Chorismate mutase I (EC 5.4.99.5)	isu;Common_Pathway_For_Synthesis_of_Aromatic_Compounds_(DAHP_synthase_to_chorismate) isu;Phenylalanine_and_Tyrosine_Branches_from_Chorismate
CDS469	chromosome	+	557416	558342	Ribosome small subunit biogenesis RbfA-release protein RsgA
CDS470	chromosome	+	558677	559093	Nucleoside diphosphate kinase (EC 2.7.4.6)	isu;Purine_conversions isu;pyrimidine_conversions
CDS471	chromosome	-	559407	560057	Ribulose-phosphate 3-epimerase (EC 5.1.3.1)	isu;Riboflavin_synthesis_cluster isu;Pentose_phosphate_pathway
CDS472	chromosome	-	560105	560335	hypothetical protein
CDS473	chromosome	-	560388	561461	Endoglucanase
CDS474	chromosome	+	561513	562217	hypothetical protein
CDS475	chromosome	-	562252	562668	hypothetical protein
CDS476	chromosome	+	563047	564045	Transcriptional regulator, LacI family
CDS477	chromosome	+	564064	564969	Fructokinase (EC 2.7.1.4)	isu;Fructose_utilization isu;Sucrose_utilization isu;Mannitol_Utilization
CDS478	chromosome	+	565076	565210	hypothetical protein
CDS479	chromosome	+	565329	565841	hypothetical protein
CDS480	chromosome	+	565975	566160	hypothetical protein
CDS481	chromosome	-	566432	566746	hypothetical protein
CDS482	chromosome	+	566895	569474	DNA gyrase subunit A (EC 5.99.1.3)	isu;DNA_gyrase_subunits isu;DNA_topoisomerases,_Type_II,_ATP-dependent isu;DNA_replication_cluster_1 isu;Resistance_to_fluoroquinolones
CDS483	chromosome	+	569504	570538	hypothetical protein
CDS484	chromosome	-	570607	571212	Nicotinamidase (EC 3.5.1.19)	isu;NAD_and_NADP_cofactor_biosynthesis_global isu;Niacin-Choline_transport_and_metabolism
CDS485	chromosome	+	571369	571905	Putative metal-dependent hydrolase YfiT
CDS486	chromosome	+	571899	572360	hypothetical protein
CDS487	chromosome	+	572357	572734	hypothetical protein
CDS488	chromosome	+	572734	573330	cAMP-binding proteins - catabolite gene activator and regulatory subunit of cAMP-dependent protein kinases
CDS489	chromosome	+	573871	574467	transcriptional regulator, Crp/Fnr family	icw(1);Oxidative_stress
CDS490	chromosome	+	574511	575125	Transcriptional regulator, Crp/Fnr family	idu(2);Oxidative_stress
CDS491	chromosome	+	575340	576158	hypothetical protein
CDS492	chromosome	+	576234	576866	Stress response diiron-containing protein YciF
CDS493	chromosome	+	577000	579141	Catalase KatE-intracellular protease (EC 1.11.1.6)
CDS494	chromosome	-	579199	579348	hypothetical protein
CDS495	chromosome	+	579479	579979	hypothetical protein
CDS496	chromosome	+	579985	580782	hypothetical protein
CDS497	chromosome	+	580789	581541	Oxidoreductase, short-chain dehydrogenase/reductase family
CDS498	chromosome	+	581558	581725	hypothetical protein
CDS499	chromosome	+	581747	583270	hypothetical protein
CDS500	chromosome	+	583281	583937	hypothetical protein
CDS501	chromosome	-	584203	584712	hypothetical protein
CDS502	chromosome	+	585075	585884	2-Keto-3-deoxy-D-manno-octulosonate-8-phosphate synthase (EC 2.5.1.55)
CDS503	chromosome	+	586002	588221	putative ferric aerobactin receptor
CDS504	chromosome	+	588221	588352	hypothetical protein
CDS505	chromosome	+	588349	588822	hypothetical protein
CDS506	chromosome	-	588898	589326	hypothetical protein
CDS507	chromosome	-	589414	590280	RNA polymerase sigma factor RpoD	isu;Flagellum isu;Transcription_initiation,_bacterial_sigma_factors
CDS508	chromosome	-	590833	591624	Endonuclease
CDS509	chromosome	+	591941	592882	hypothetical protein
CDS510	chromosome	+	592938	593852	FIG00490011: hypothetical protein
CDS511	chromosome	+	593865	595004	FIG00404742: hypothetical protein
CDS512	chromosome	+	595317	596495	probable class-V aminotransferase
CDS513	chromosome	-	596660	599452	Excinuclease ABC subunit A paralog in greater Bacteroides group	isu;DNA_repair,_UvrABC_system
CDS514	chromosome	+	599803	601614	putative TonB-dependent Outer membrane receptor
CDS515	chromosome	+	601690	602412	hypothetical protein
CDS516	chromosome	-	602409	604463	hypothetical protein
CDS517	chromosome	-	604470	604916	Guanosine-3',5'-bis(Diphosphate) 3'-pyrophosphohydrolase (EC 3.1.7.2)
CDS518	chromosome	-	605021	605302	hypothetical protein
CDS519	chromosome	-	605460	607238	Long chain acyl-CoA dehydrogenase [fadN-fadA-fadE operon] (EC 1.3.8.8)
CDS520	chromosome	-	607442	608620	3-ketoacyl-CoA thiolase [fadN-fadA-fadE operon] (EC 2.3.1.16)
CDS521	chromosome	-	608756	611146	3-hydroxyacyl-CoA dehydrogenase [fadN-fadA-fadE operon] (EC 1.1.1.35) / Enoyl-CoA hydratase [fadN-fadA-fadE operon] (EC 4.2.1.17)
CDS522	chromosome	-	611249	611707	Transcriptional regulator, MarR family
CDS523	chromosome	-	611862	612785	ABC transporter related protein
CDS524	chromosome	-	613024	613995	transport system permease protein
CDS525	chromosome	-	614011	614565	Redoxin domain protein
CDS526	chromosome	+	614594	615718	Flavodoxin reductases (ferredoxin-NADPH reductases) family 1	isu;Anaerobic_respiratory_reductases
CDS527	chromosome	+	615745	616332	SanA protein
CDS528	chromosome	-	616329	618926	hypothetical protein
CDS529	chromosome	+	618912	619643	RNA methyltransferase, TrmH family
CDS530	chromosome	-	619715	620212	hypothetical protein
CDS531	chromosome	-	620216	620524	hypothetical protein
CDS532	chromosome	-	620605	620952	hypothetical protein
CDS533	chromosome	-	621047	621721	Cytidylate kinase (EC 2.7.4.25)	isu;pyrimidine_conversions
CDS534	chromosome	-	621890	622882	low affinity penicillin binding protein
CDS535	chromosome	-	622947	623051	hypothetical protein
CDS536	chromosome	+	623165	623872	Uridylate kinase (EC 2.7.4.22)
CDS537	chromosome	+	623936	624490	Ribosome recycling factor	isu;Ribosome_recycling_related_cluster isu;Translation_termination_factors_bacterial
CDS538	chromosome	-	624554	625408	Type I restriction-modification system, restriction subunit R (EC 3.1.21.3)	isu;Restriction-Modification_System
CDS539	chromosome	-	625519	626145	hypothetical protein
CDS540	chromosome	-	626262	627722	Lipopolysaccharide export system permease protein LptF
CDS541	chromosome	-	627863	628510	Outer membrane lipoprotein carrier protein LolA	isu;Lipoprotein_sorting_system
CDS542	chromosome	-	628672	631182	DNA translocase FtsK
CDS543	chromosome	+	631444	631563	hypothetical protein
CDS544	chromosome	+	631602	634856	Putative cytochrome C-type biogenesis protein	isu;Biogenesis_of_c-type_cytochromes
CDS545	chromosome	+	635125	635991	Membrane protease family protein BA0301
CDS546	chromosome	+	636041	636229	Uncharacterized protein BT_4195
CDS547	chromosome	-	636272	636421	hypothetical protein
CDS548	chromosome	+	636559	638109	Aldehyde dehydrogenase B (EC 1.2.1.22)	isu;Methylglyoxal_Metabolism
CDS549	chromosome	+	638228	639550	Probable L-lysine-epsilon aminotransferase (EC 2.6.1.36) (L-lysine aminotransferase) (Lysine 6-aminotransferase)
CDS550	chromosome	+	639612	639842	hypothetical protein
CDS551	chromosome	+	640070	640582	Acetyltransferase, GNAT family
CDS552	chromosome	+	640700	641152	hypothetical protein
CDS553	chromosome	+	641154	642341	AcrA/AcrE family multidrug resistance protein
CDS554	chromosome	+	642345	645491	RND efflux system, inner membrane transporter
CDS555	chromosome	+	645571	646986	Efflux transport system, outer membrane factor (OMF) lipoprotein
CDS556	chromosome	-	647261	647407	hypothetical protein
CDS557	chromosome	+	647518	647889	hypothetical protein
CDS558	chromosome	+	648035	648607	hypothetical protein
CDS559	chromosome	+	648701	649513	2,3,4,5-tetrahydropyridine-2,6-dicarboxylate N-succinyltransferase (EC 2.3.1.117)	isu;Lysine_Biosynthesis_DAP_Pathway,_GJO_scratch isu;Lysine_Biosynthesis_DAP_Pathway
CDS560	chromosome	+	649542	650711	hypothetical protein
CDS561	chromosome	+	650717	651646	Glycosyltransferase
CDS562	chromosome	+	651648	652424	Putative polysaccharide deacetylase
CDS563	chromosome	+	652421	653515	Mannosyltransferase
CDS564	chromosome	+	653764	654621	ATP phosphoribosyltransferase (EC 2.4.2.17) => HisGl
CDS565	chromosome	+	654623	655915	Histidinol dehydrogenase (EC 1.1.1.23)	icw(3);Histidine_Biosynthesis
CDS566	chromosome	+	655902	656927	Histidinol-phosphate aminotransferase (EC 2.6.1.9)	icw(2);Histidine_Biosynthesis
CDS567	chromosome	+	657001	658095	Histidinol-phosphatase (EC 3.1.3.15) / Imidazoleglycerol-phosphate dehydratase (EC 4.2.1.19)	icw(3);Histidine_Biosynthesis icw(4);Histidine_Biosynthesis
CDS568	chromosome	+	658095	658673	Imidazole glycerol phosphate synthase amidotransferase subunit HisH
CDS569	chromosome	+	658675	659397	Phosphoribosylformimino-5-aminoimidazole carboxamide ribotide isomerase (EC 5.3.1.16)	isu;Chorismate:_Intermediate_for_synthesis_of_Tryptophan,_PAPA_antibiotics,_PABA,_3-hydroxyanthranilate_and_more. isu;Histidine_Biosynthesis
CDS570	chromosome	+	659390	660142	Imidazole glycerol phosphate synthase cyclase subunit
CDS571	chromosome	+	660139	660729	Phosphoribosyl-AMP cyclohydrolase (EC 3.5.4.19) / Phosphoribosyl-ATP pyrophosphatase (EC 3.6.1.31)	isu;Riboflavin_synthesis_cluster icw(1);Histidine_Biosynthesis icw(3);Histidine_Biosynthesis
CDS572	chromosome	-	660801	661973	hypothetical protein
CDS573	chromosome	-	662077	662421	LSU ribosomal protein L20p	icw(1);Ribosome_LSU_bacterial icw(2);Mycobacterium_virulence_operon_involved_in_protein_synthesis_(LSU_ribosomal_proteins)
CDS574	chromosome	-	662542	662739	LSU ribosomal protein L35p	isu;Ribosome_LSU_bacterial isu;Mycobacterium_virulence_operon_involved_in_protein_synthesis_(LSU_ribosomal_proteins)
CDS575	chromosome	-	662830	664599	hypothetical protein
CDS576	chromosome	-	664739	665302	hypothetical protein
CDS577	chromosome	-	665535	666014	Translation initiation factor 3	isu;Translation_initiation_factors_bacterial icw(1);Mycobacterium_virulence_operon_involved_in_protein_synthesis_(LSU_ribosomal_proteins)
CDS578	chromosome	-	666178	668097	Threonyl-tRNA synthetase (EC 6.1.1.3)	isu;tRNA_aminoacylation,_Thr
CDS579	chromosome	-	668259	669803	FIG00930195: hypothetical protein
CDS580	chromosome	+	669951	671114	2-isopropylmalate synthase (EC 2.3.3.13)	icw(2);Branched-Chain_Amino_Acid_Biosynthesis icw(2);Leucine_Biosynthesis
CDS581	chromosome	+	671142	672521	3-isopropylmalate dehydratase large subunit (EC 4.2.1.33)	icw(1);Branched-Chain_Amino_Acid_Biosynthesis icw(1);Leucine_Biosynthesis
CDS582	chromosome	+	672790	672936	hypothetical protein
CDS583	chromosome	+	672994	673599	3-isopropylmalate dehydratase small subunit (EC 4.2.1.33)	isu;Branched-Chain_Amino_Acid_Biosynthesis isu;Leucine_Biosynthesis
CDS584	chromosome	+	673583	674704	3-isopropylmalate dehydrogenase (EC 1.1.1.85)	icw(3);Branched-Chain_Amino_Acid_Biosynthesis icw(3);Leucine_Biosynthesis
CDS585	chromosome	-	674859	675044	hypothetical protein
CDS586	chromosome	-	675056	675661	hypothetical protein
CDS587	chromosome	-	675665	676231	hypothetical protein
CDS588	chromosome	-	676233	676700	putative secreted protein
CDS589	chromosome	-	676931	679921	hypothetical protein
CDS590	chromosome	-	680067	680567	hypothetical protein
CDS591	chromosome	-	680594	681733	Acyl-CoA dehydrogenase, short-chain specific (EC 1.3.8.1)
CDS592	chromosome	+	681925	683787	Endonuclease I
CDS593	chromosome	+	684043	684483	T6SS lysozyme-like component TssE
CDS594	chromosome	+	684508	686385	T6SS component FIG00414986
CDS595	chromosome	+	686435	687349	hypothetical protein
CDS596	chromosome	+	687535	690366	Excinuclease ABC subunit A	isu;DNA_repair,_UvrABC_system
CDS597	chromosome	+	690441	690857	hypothetical protein
CDS598	chromosome	+	691194	691598	hypothetical protein
CDS599	chromosome	+	691725	692600	GTP-binding protein Era	isu;Glycyl-tRNA_synthetase_containing_cluster isu;CBSS-176299.4.peg.1292
CDS600	chromosome	+	692668	693099	hypothetical protein
CDS601	chromosome	+	693208	695610	FIG01093517: hypothetical protein
CDS602	chromosome	-	695855	696541	Hydrolase, haloacid delahogenase-like family
CDS603	chromosome	+	696629	697207	hypothetical protein
CDS604	chromosome	+	697259	697762	Acetyltransferase, GNAT family
CDS605	chromosome	-	697763	700210	ATP-dependent, 3'-5' DNA helicase with strand annealing activity
CDS606	chromosome	-	700397	701977	ATP-dependent DNA ligase (EC 6.5.1.1) LigC	isu;DNA_Repair_Base_Excision isu;DNA_ligases isu;Nonhomologous_End-Joining_in_Bacteria
CDS607	chromosome	-	702008	703024	mRNA 3-end processing factor
CDS608	chromosome	-	703069	704571	Transcriptional regulator, GntR family domain / Aspartate aminotransferase (EC 2.6.1.1)	idu(4);Coenzyme_M_biosynthesis_--_gjo idu(4);Glutamine,_Glutamate,_Aspartate_and_Asparagine_Biosynthesis idu(4);Threonine_and_Homoserine_Biosynthesis
CDS609	chromosome	+	704635	705258	hypothetical protein
CDS610	chromosome	+	705251	706360	8-amino-7-oxononanoate synthase (EC 2.3.1.47)	icw(2);Biotin_biosynthesis_Experimental icw(2);Biotin_biosynthesis
CDS611	chromosome	+	706347	707021	Dethiobiotin synthase BioD (EC 6.3.3.3)
CDS612	chromosome	+	707018	708016	Biotin synthase (EC 2.8.1.6)	isu;Biotin_biosynthesis_Experimental isu;Biotin_biosynthesis
CDS613	chromosome	+	708048	709313	Adenosylmethionine-8-amino-7-oxononanoate aminotransferase (EC 2.6.1.62)	icw(1);Biotin_biosynthesis_Experimental icw(1);Biotin_biosynthesis
CDS614	chromosome	+	709381	710088	hypothetical protein
CDS615	chromosome	-	710229	710378	hypothetical protein
CDS616	chromosome	-	710649	711455	hypothetical protein
CDS617	chromosome	-	711480	712190	hypothetical protein
CDS618	chromosome	-	712279	712848	Bll0507 protein
CDS619	chromosome	+	713096	713695	RNA polymerase sigma-70 factor	isu;CBSS-316057.3.peg.1308 isu;Transcription_initiation,_bacterial_sigma_factors
CDS620	chromosome	+	713697	714506	hypothetical protein
CDS621	chromosome	+	714637	715581	Aldo/keto reductase, SCO4109 family
CDS622	chromosome	-	715649	717493	Chloride channel protein
CDS623	chromosome	-	717566	718837	NADH dehydrogenase (EC 1.6.99.3)	idu(1);Respiratory_dehydrogenases_1 idu(1);Riboflavin_synthesis_cluster
CDS624	chromosome	+	719245	720234	Oxidoreductase, aldo/keto reductase family
CDS625	chromosome	+	720394	720960	Outer membrane protein H precursor	idu(2);Periplasmic_Stress_Response
CDS626	chromosome	-	721050	721220	Uncharacterized protein Metme_2479
CDS627	chromosome	-	721344	722141	Hydrolase, HAD superfamily
CDS628	chromosome	+	722274	722732	hypothetical protein
CDS629	chromosome	-	722790	723554	Methionine aminopeptidase (EC 3.4.11.18)	idu(1);CBSS-312309.3.peg.1965 idu(1);Translation_termination_factors_bacterial
CDS630	chromosome	+	723785	725107	hypothetical protein
CDS631	chromosome	+	725199	725528	hypothetical protein
CDS632	chromosome	+	725823	726143	Transcriptional regulator, ArsR family
CDS633	chromosome	+	726147	726620	Ligand-binding SRPBCC domain protein family
CDS634	chromosome	+	726644	727204	hypothetical protein
CDS635	chromosome	+	727461	727964	hypothetical protein
CDS636	chromosome	-	728138	729166	Low-specificity L-threonine aldolase (EC 4.1.2.48)
CDS637	chromosome	+	729250	729903	Mn-dependent transcriptional regulator MntR
CDS638	chromosome	-	730435	730938	Endonuclease V (EC 3.1.21.7)	isu;DNA_repair,_bacterial
CDS639	chromosome	-	730976	731344	hypothetical protein
CDS640	chromosome	-	731419	732462	Aminopeptidase
CDS641	chromosome	+	732552	733691	Aspartate aminotransferase (EC 2.6.1.1)	idu(4);Coenzyme_M_biosynthesis_--_gjo idu(4);Glutamine,_Glutamate,_Aspartate_and_Asparagine_Biosynthesis idu(4);Threonine_and_Homoserine_Biosynthesis
CDS642	chromosome	-	733787	736513	Pyrophosphate-energized proton pump (EC 3.6.1.1)	icw(1);Phosphate_metabolism
CDS643	chromosome	-	736832	737443	Inorganic pyrophosphatase (EC 3.6.1.1)	isu;Phosphate_metabolism
CDS644	chromosome	-	737467	738030	hypothetical protein
CDS645	chromosome	-	738173	739042	hypothetical protein
CDS646	chromosome	-	739039	739716	UPF0758 family protein
CDS647	chromosome	-	739726	740490	hypothetical protein
CDS648	chromosome	-	740504	741082	hypothetical protein
CDS649	chromosome	-	741098	741766	Lipoprotein-releasing system ATP-binding protein LolD
CDS650	chromosome	-	741828	742823	Sodium/bile acid symporter family
CDS651	chromosome	-	742942	744555	Dihydrolipoamide acetyltransferase component of pyruvate dehydrogenase complex (EC 2.3.1.12)	isu;Pyruvate_metabolism_II:_acetyl-CoA,_acetogenesis_from_pyruvate icw(1);Dehydrogenase_complexes
CDS652	chromosome	-	744664	745665	Pyruvate dehydrogenase E1 component alpha subunit (EC 1.2.4.1)	icw(1);Pyruvate_metabolism_II:_acetyl-CoA,_acetogenesis_from_pyruvate isu;Dehydrogenase_complexes
CDS653	chromosome	+	745793	746395	hypothetical protein
CDS654	chromosome	+	746405	746872	Transcriptional regulator, MecI family
CDS655	chromosome	-	746938	748491	hypothetical protein
CDS656	chromosome	-	748654	749058	hypothetical protein
CDS657	chromosome	+	749447	749848	cytosolic long-chain acyl-CoA thioester hydrolase family protein
CDS658	chromosome	+	749845	750405	hypothetical protein
CDS659	chromosome	+	750625	753468	Lead, cadmium, zinc and mercury transporting ATPase (EC 3.6.3.3) (EC 3.6.3.5); Copper-translocating P-type ATPase (EC 3.6.3.4)	idu(3);Copper_Transport_System idu(3);CBSS-196620.1.peg.2477 idu(3);Copper_homeostasis
CDS660	chromosome	+	753534	754271	FIG003003: hypothetical protein
CDS661	chromosome	+	754399	755262	hypothetical protein
CDS662	chromosome	+	755508	756167	Pyridoxal phosphate-containing protein YggS
CDS663	chromosome	+	756224	757408	Two-component transcriptional response regulator, AtoC family
CDS664	chromosome	+	757503	758885	NorM-like multidrug efflux protein
CDS665	chromosome	+	758907	759551	FIG006285: ICC-like protein phosphoesterase
CDS666	chromosome	-	759554	760075	N1-spermidine/spermine acetyltransferase PaiA
CDS667	chromosome	-	760077	760661	5'-methylthioadenosine nucleosidase (EC 3.2.2.16) @ S-adenosylhomocysteine nucleosidase (EC 3.2.2.9)	isu;Adenosyl_nucleosidases isu;Adenosyl_nucleosidases isu;Polyamine_Metabolism isu;Methionine_Degradation isu;CBSS-320388.3.peg.3759 isu;CBSS-320388.3.peg.3759 isu;Methionine_Salvage isu;Methionine_Biosynthesis
CDS668	chromosome	-	760686	761384	2-hydroxychromene-2-carboxylate isomerase/DsbA-like thioredoxin domain
CDS669	chromosome	-	761407	762591	Uncharacterized MFS-type transporter
CDS670	chromosome	+	762736	763467	MBL-fold metallo-hydrolase superfamily
CDS671	chromosome	-	763482	763823	hypothetical protein
CDS672	chromosome	-	764580	765113	hypothetical protein
CDS673	chromosome	-	765152	766639	hypothetical protein
CDS674	chromosome	-	766727	770212	putative membrane protein
CDS675	chromosome	+	770435	771472	Cystathionine beta-synthase (EC 4.2.1.22)	icw(1);Glycine_and_Serine_Utilization idu(1);Methionine_Degradation idu(1);Methionine_Biosynthesis
CDS676	chromosome	+	771545	772819	2-amino-3-ketobutyrate coenzyme A ligase (EC 2.3.1.29)	idu(2);Glycine_and_Serine_Utilization idu(2);Glycine_Biosynthesis
CDS677	chromosome	+	772850	775102	FIG00653582: hypothetical protein
CDS678	chromosome	-	775204	776025	hypothetical protein
CDS679	chromosome	-	776106	776294	ATP synthase epsilon chain (EC 3.6.3.14)	icw(1);F0F1-type_ATP_synthase
CDS680	chromosome	-	776443	777951	ATP synthase beta chain (EC 3.6.3.14)	isu;F0F1-type_ATP_synthase
CDS681	chromosome	+	778168	779091	FMN adenylyltransferase (EC 2.7.7.2) / Riboflavin kinase (EC 2.7.1.26)	isu;Riboflavin,_FMN_and_FAD_metabolism isu;Riboflavin,_FMN_and_FAD_metabolism isu;riboflavin_to_FAD isu;riboflavin_to_FAD
CDS682	chromosome	-	779126	782878	hypothetical protein
CDS683	chromosome	-	782896	783249	hypothetical protein
CDS684	chromosome	+	783407	784054	hypothetical protein
CDS685	chromosome	-	784145	784588	hypothetical protein
CDS686	chromosome	-	784648	784938	hypothetical protein
CDS687	chromosome	-	784995	785573	Glutathione peroxidase (EC 1.11.1.9) @ Thioredoxin peroxidase (EC 1.11.1.15)	isu;Glutathione:_Redox_cycle
CDS688	chromosome	-	785594	786256	hypothetical protein
CDS689	chromosome	-	786375	787097	3-deoxy-manno-octulosonate cytidylyltransferase (EC 2.7.7.38)
CDS690	chromosome	-	787119	787709	hypothetical protein
CDS691	chromosome	-	787846	789099	Aspartate aminotransferase (EC 2.6.1.1)	idu(4);Coenzyme_M_biosynthesis_--_gjo idu(4);Glutamine,_Glutamate,_Aspartate_and_Asparagine_Biosynthesis idu(4);Threonine_and_Homoserine_Biosynthesis
CDS692	chromosome	-	789205	790920	Phosphomannomutase (EC 5.4.2.8)	idu(1);Mannose_Metabolism
CDS693	chromosome	-	791003	791359	hypothetical protein
CDS694	chromosome	-	791442	792143	hypothetical protein
CDS695	chromosome	-	792150	792878	hypothetical protein
CDS696	chromosome	-	792880	793830	Glycosyl transferase, group 2 family
CDS697	chromosome	-	793848	794447	hypothetical protein
CDS698	chromosome	-	794526	794744	hypothetical protein
CDS699	chromosome	-	794769	795455	beta-lactamase domain protein
CDS700	chromosome	-	795538	796467	1,4-dihydroxy-2-naphthoate polyprenyltransferase (EC 2.5.1.74)
CDS701	chromosome	-	796541	797377	Naphthoate synthase (EC 4.1.3.36)
CDS702	chromosome	-	797545	798501	LSU rRNA pseudouridine(2605) synthase (EC 5.4.99.22)
CDS703	chromosome	+	798518	798736	hypothetical protein
CDS704	chromosome	+	798795	799847	3-dehydroquinate synthase (EC 4.2.3.4)	isu;Common_Pathway_For_Synthesis_of_Aromatic_Compounds_(DAHP_synthase_to_chorismate)
CDS705	chromosome	+	800100	800744	hypothetical protein
CDS706	chromosome	-	800829	802328	Amidophosphoribosyltransferase (EC 2.4.2.14)	isu;De_Novo_Purine_Biosynthesis
CDS707	chromosome	-	802432	803151	Phosphoribosylaminoimidazole-succinocarboxamide synthase (EC 6.3.2.6)	icw(1);De_Novo_Purine_Biosynthesis
CDS708	chromosome	-	803188	803883	hypothetical protein
CDS709	chromosome	-	803886	804491	hypothetical protein
CDS710	chromosome	-	804573	804776	hypothetical protein
CDS711	chromosome	-	805012	806391	Uncharacterized amino acid permease, GabP family
CDS712	chromosome	+	807080	807589	hypothetical protein
CDS713	chromosome	-	807669	808778	putative carboxypeptidase
CDS714	chromosome	+	809620	810168	hypothetical protein
CDS715	chromosome	-	810234	811406	Carbapenem antibiotics biosynthesis protein carD
CDS716	chromosome	-	811471	812400	Similar to (S)-2,3-di-O-geranylgeranylglyceryl phosphate synthase
CDS717	chromosome	-	812411	813337	Phosphomevalonate kinase (EC 2.7.4.2)	isu;Mevalonate_Branch_of_Isoprenoid_Biosynthesis isu;Isoprenoid_Biosynthesis
CDS718	chromosome	-	813527	815698	hypothetical protein
CDS719	chromosome	-	815852	817387	Uncharacterized MFS-type transporter
CDS720	chromosome	-	817557	817859	hypothetical protein
CDS721	chromosome	-	817864	819045	Acetyl-CoA acetyltransferase (EC 2.3.1.9)	idu(1);Ethylmalonyl-CoA_pathway_of_C2_assimilation,_GJO idu(1);Polyhydroxybutyrate_metabolism idu(1);Mevalonate_Branch_of_Isoprenoid_Biosynthesis idu(1);Lysine_fermentation idu(1);Isoprenoid_Biosynthesis idu(1);Butanol_Biosynthesis idu(1);Acetyl-CoA_fermentation_to_Butyrate idu(1);Butyrate_metabolism_cluster
CDS722	chromosome	-	819147	819548	hypothetical protein
CDS723	chromosome	-	819673	820746	hypothetical protein
CDS724	chromosome	-	820847	821554	hypothetical protein
CDS725	chromosome	-	821532	822164	RNA polymerase ECF-type sigma factor
CDS726	chromosome	-	822192	823574	Nucleoside permease NupG
CDS727	chromosome	-	823593	824192	hypothetical protein
CDS728	chromosome	-	824391	825338	Electron transfer flavoprotein, alpha subunit	icw(1);Lysine_fermentation icw(1);Acetyl-CoA_fermentation_to_Butyrate
CDS729	chromosome	-	825457	826203	Electron transfer flavoprotein, beta subunit	isu;Lysine_fermentation isu;Acetyl-CoA_fermentation_to_Butyrate
CDS730	chromosome	-	826322	827029	Oxidoreductase, short-chain dehydrogenase/reductase family
CDS731	chromosome	-	827108	828574	hypothetical protein
CDS732	chromosome	-	828687	830066	Acetylornithine deacetylase/Succinyl-diaminopimelate desuccinylase and related deacylases
CDS733	chromosome	-	830340	830642	hypothetical protein
CDS734	chromosome	-	830778	831923	SAM-dependent methyltransferase
CDS735	chromosome	-	831959	832345	hypothetical protein
CDS736	chromosome	-	832437	832877	hypothetical protein
CDS737	chromosome	-	832877	834028	Methylmalonyl-CoA mutase small subunit, MutA (EC 5.4.99.2)
CDS738	chromosome	-	834137	834493	Cell division protein DivIC (FtsB), stabilizes FtsL against RasP cleavage	isu;Cell_division-ribosomal_stress_proteins_cluster
CDS739	chromosome	-	834498	835112	Uridine kinase (EC 2.7.1.48)	isu;pyrimidine_conversions
CDS740	chromosome	-	835233	837077	hypothetical protein
CDS741	chromosome	-	837198	837503	ClpS-like protein Fjoh_3508
CDS742	chromosome	-	837526	838884	Hemolysins and related proteins containing CBS domains
CDS743	chromosome	-	838990	839853	ATP synthase gamma chain (EC 3.6.3.14)	icw(2);F0F1-type_ATP_synthase
CDS744	chromosome	-	839927	841504	ATP synthase alpha chain (EC 3.6.3.14)	icw(5);F0F1-type_ATP_synthase
CDS745	chromosome	-	841523	842062	ATP synthase delta chain (EC 3.6.3.14)	icw(1);F0F1-type_ATP_synthase
CDS746	chromosome	-	842065	842559	ATP synthase F0 sector subunit b (EC 3.6.3.14)	icw(3);F0F1-type_ATP_synthase
CDS747	chromosome	-	842657	842875	ATP synthase F0 sector subunit c (EC 3.6.3.14)	isu;F0F1-type_ATP_synthase
CDS748	chromosome	-	842925	844043	ATP synthase F0 sector subunit a (EC 3.6.3.14)	icw(4);F0F1-type_ATP_synthase
CDS749	chromosome	-	844126	844395	hypothetical protein
CDS750	chromosome	+	844504	845865	Signal recognition particle protein Ffh
CDS751	chromosome	+	845904	846182	hypothetical protein
CDS752	chromosome	-	846272	846916	hypothetical protein
CDS753	chromosome	-	846957	847619	hypothetical protein
CDS754	chromosome	-	847698	848315	hypothetical protein
CDS755	chromosome	-	848528	849031	hypothetical protein
CDS756	chromosome	-	849153	849815	hypothetical protein
CDS757	chromosome	-	849965	850924	Phosphate starvation-inducible protein PhoH, predicted ATPase	isu;Glycyl-tRNA_synthetase_containing_cluster isu;CBSS-56780.10.peg.1536 isu;Phosphate_metabolism
CDS758	chromosome	+	851060	851887	FIG00648915: hypothetical protein
CDS759	chromosome	+	851951	853264	Dihydrolipoamide acyltransferase component of branched-chain alpha-keto acid dehydrogenase complex (EC 2.3.1.168)	isu;Isoleucine_degradation isu;Leucine_Degradation_and_HMG-CoA_Metabolism isu;Valine_degradation isu;Dehydrogenase_complexes
CDS760	chromosome	+	853452	854075	hypothetical protein
CDS761	chromosome	+	854113	855468	Chloride channel protein
CDS762	chromosome	+	855614	855808	hypothetical protein
CDS763	chromosome	+	855829	856170	SSU ribosomal protein S6p	isu;Ribosome_SSU_bacterial
CDS764	chromosome	+	856202	856504	SSU ribosomal protein S18p @ SSU ribosomal protein S18p, zinc-independent	icw(1);Ribosome_SSU_bacterial icw(1);Ribosome_SSU_bacterial
CDS765	chromosome	+	856661	857161	LSU ribosomal protein L9p	isu;Ribosome_LSU_bacterial
CDS766	chromosome	-	857245	857814	hypothetical protein
CDS767	chromosome	+	857834	858778	Lipid A biosynthesis lauroyl acyltransferase (EC 2.3.1.241)
CDS768	chromosome	+	858785	859756	Glycosyltransferase
CDS769	chromosome	+	859753	860358	hypothetical protein
CDS770	chromosome	+	860364	860918	hypothetical protein
CDS771	chromosome	-	860983	861369	hypothetical protein
CDS772	chromosome	-	861455	862720	Dihydrolipoamide succinyltransferase component (E2) of 2-oxoglutarate dehydrogenase complex (EC 2.3.1.61)	isu;Dehydrogenase_complexes
CDS773	chromosome	-	862846	865662	2-oxoglutarate dehydrogenase E1 component (EC 1.2.4.2)	icw(1);Dehydrogenase_complexes
CDS774	chromosome	-	865786	866826	hypothetical protein
CDS775	chromosome	-	866929	868197	Glucose-1-phosphate adenylyltransferase (EC 2.7.7.27)	isu;Glycogen_metabolism
CDS776	chromosome	-	868292	869698	Glycogen synthase, ADP-glucose transglucosylase (EC 2.4.1.21)	icw(2);Glycogen_metabolism
CDS777	chromosome	-	869707	871653	1,4-alpha-glucan (glycogen) branching enzyme, GH-13-type (EC 2.4.1.18)	isu;Trehalose_Biosynthesis icw(1);Glycogen_metabolism
CDS778	chromosome	+	871872	872993	putative alpha-dextrin endo-1, 6-alpha-glucosidase
CDS779	chromosome	+	872997	874412	Cytosol aminopeptidase PepA (EC 3.4.11.1)	isu;Aminopeptidases_(EC_3.4.11.-) isu;Dehydrogenase_complexes
CDS780	chromosome	+	874553	875764	FIG01092412: hypothetical protein
CDS781	chromosome	+	875805	876518	Putative esterase
CDS782	chromosome	+	876557	877510	FIG01092715: hypothetical protein
CDS783	chromosome	+	877538	878659	FIG01100293: hypothetical protein
CDS784	chromosome	+	878693	879529	hypothetical protein
CDS785	chromosome	+	879596	880780	hypothetical protein
CDS786	chromosome	-	880868	883498	Cyanophycin synthase (EC 6.3.2.29)(EC 6.3.2.30)	isu;Cyanophycin_Metabolism
CDS787	chromosome	+	883646	884587	Cyanophycinase (EC 3.4.15.6)	icw(1);Cyanophycin_Metabolism
CDS788	chromosome	+	884684	885526	Isoaspartyl aminopeptidase (EC 3.4.19.5) @ Asp-X dipeptidase	isu;Omega_peptidases_(EC_3.4.19.-) isu;Protein_degradation
CDS789	chromosome	+	885626	885883	hypothetical protein
CDS790	chromosome	-	885933	886730	hypothetical protein
CDS791	chromosome	-	887079	888209	Chromate transport protein ChrA	isu;Resistance_to_chromium_compounds
CDS792	chromosome	-	888206	889273	hypothetical protein
CDS793	chromosome	-	889278	890630	Histidyl-tRNA synthetase (EC 6.1.1.21)	isu;tRNA_aminoacylation,_His
CDS794	chromosome	-	890771	891223	ATP-dependent DNA helicase RecQ	idu(2);DNA_repair,_bacterial_RecFOR_pathway
CDS795	chromosome	-	891242	891574	Single-stranded DNA-binding protein	icw(1);DNA_repair,_bacterial_RecFOR_pathway isu;DNA_repair,_bacterial isu;pVir_Plasmid_of_Campylobacter
CDS796	chromosome	+	891781	892383	HPP family protein
CDS797	chromosome	+	892389	892733	hypothetical protein
CDS798	chromosome	+	892752	893660	hypothetical protein
CDS799	chromosome	+	893677	894258	GDP-mannose pyrophosphatase NudK
CDS800	chromosome	+	894286	894864	hypothetical protein
CDS801	chromosome	+	894875	895417	hypothetical protein
CDS802	chromosome	+	895552	895998	hypothetical protein
CDS803	chromosome	-	896266	899451	Acriflavin resistance protein	isu;Multidrug_Resistance_Efflux_Pumps
CDS804	chromosome	-	899459	900520	RND efflux system, membrane fusion protein
CDS805	chromosome	-	900530	901897	Efflux transport system, outer membrane factor (OMF) lipoprotein
CDS806	chromosome	-	901992	902585	Transcriptional regulator, AcrR family
CDS807	chromosome	+	902768	906691	hypothetical protein
CDS808	chromosome	-	906726	907550	S1 RNA binding domain
CDS809	chromosome	-	907674	908516	hypothetical protein
CDS810	chromosome	-	908619	910022	Dihydrolipoamide dehydrogenase (EC 1.8.1.4)	idu(1);Leucine_Degradation_and_HMG-CoA_Metabolism idu(1);Glycine_cleavage_system
CDS811	chromosome	-	910143	910496	hypothetical protein
CDS812	chromosome	-	910522	910872	hypothetical protein
CDS813	chromosome	-	910950	912029	Glycosyl transferase, group 1
CDS814	chromosome	-	912283	914487	ATP-dependent DNA helicase RecQ	idu(2);DNA_repair,_bacterial_RecFOR_pathway
CDS815	chromosome	+	914525	915601	D-arabinose-5-phosphate isomerase (EC 5.3.1.13)
CDS816	chromosome	+	915672	916496	Twin-arginine translocation protein TatC	isu;Cluster-based_Subsystem_Grouping_Hypotheticals_-_perhaps_Proteosome_Related isu;Twin-arginine_translocation_system
CDS817	chromosome	+	916776	916889	hypothetical protein
CDS818	chromosome	+	916895	918526	Peptidase M1 family protein
CDS819	chromosome	+	918649	920505	hypothetical protein
CDS820	chromosome	+	920771	920980	hypothetical protein
CDS821	chromosome	-	921073	922233	Two-component system sensor histidine kinase
CDS822	chromosome	-	922240	923610	D-alanyl-D-alanine carboxypeptidase (EC 3.4.16.4)	idu(1);Murein_Hydrolases idu(1);CBSS-84588.1.peg.1247 idu(1);Metallocarboxypeptidases_(EC_3.4.17.-)
CDS823	chromosome	-	923785	924492	Alpha-aspartyl dipeptidase Peptidase E (EC 3.4.13.21)	isu;Dipeptidases_(EC_3.4.13.-)
CDS824	chromosome	+	924662	925237	hypothetical protein
CDS825	chromosome	-	925277	925768	hypothetical protein
CDS826	chromosome	+	925847	925960	hypothetical protein
CDS827	chromosome	+	926148	926801	Transaldolase (EC 2.2.1.2)	isu;Fructose_utilization isu;Pentose_phosphate_pathway
CDS828	chromosome	-	926856	927416	Galactoside O-acetyltransferase (EC 2.3.1.18)	isu;Lactose_utilization
CDS829	chromosome	-	927508	928461	hypothetical protein
CDS830	chromosome	-	928606	929511	hypothetical protein
CDS831	chromosome	-	929580	931430	Regulatory sensor-transducer, BlaR1/MecR1 family / TonB-dependent receptor	idu(11);Ton_and_Tol_transport_systems
CDS832	chromosome	-	931437	931802	Transcriptional regulator, MecI family
CDS833	chromosome	+	932133	932717	hypothetical protein
CDS834	chromosome	+	932833	933039	hypothetical protein
CDS835	chromosome	-	933074	933484	hypothetical protein
CDS836	chromosome	+	933994	934605	YciO protein, TsaC/YrdC paralog
CDS837	chromosome	+	934675	935433	UPF0246 protein YaaA
CDS838	chromosome	+	935434	935790	Peptide chain release factor N(5)-glutamine methyltransferase (EC 2.1.1.297)
CDS839	chromosome	+	935835	936281	Peptide chain release factor N(5)-glutamine methyltransferase (EC 2.1.1.297)
CDS840	chromosome	+	936294	936431	hypothetical protein
CDS841	chromosome	+	936481	937731	hypothetical protein
CDS842	chromosome	-	937785	938438	Possible Rhomboid family protein
CDS843	chromosome	-	938451	941033	DNA topoisomerase IV subunit A (EC 5.99.1.3)
CDS844	chromosome	-	941037	941519	hypothetical protein
CDS845	chromosome	-	941576	943441	DNA topoisomerase IV subunit B (EC 5.99.1.3)
CDS846	chromosome	+	943793	944941	Aspartate aminotransferase (EC 2.6.1.1)	idu(4);Coenzyme_M_biosynthesis_--_gjo idu(4);Glutamine,_Glutamate,_Aspartate_and_Asparagine_Biosynthesis idu(4);Threonine_and_Homoserine_Biosynthesis
CDS847	chromosome	-	945373	946137	Oxidoreductase, short-chain dehydrogenase/reductase family
CDS848	chromosome	-	946227	947174	Transcriptional regulator, AraC family
CDS849	chromosome	-	947220	947954	hypothetical protein
CDS850	chromosome	-	948179	948301	hypothetical protein
CDS851	chromosome	-	948389	949480	GTP-binding and nucleic acid-binding protein YchF
CDS852	chromosome	-	949687	950238	Bacterial non-heme ferritin (EC 1.16.3.2)
CDS853	chromosome	-	950399	950587	hypothetical protein
CDS854	chromosome	-	950710	951483	Oxidoreductase, short-chain dehydrogenase/reductase family
CDS855	chromosome	+	951597	951923	Transcriptional regulator, HxlR family
CDS856	chromosome	-	952149	953741	COG1649 predicted glycoside hydrolase
CDS857	chromosome	+	954682	954795	hypothetical protein
CDS858	chromosome	-	955013	956818	GTP-binding protein TypA/BipA
CDS859	chromosome	-	957187	957339	hypothetical protein
CDS860	chromosome	+	957508	957864	hypothetical protein
CDS861	chromosome	-	957930	960560	hypothetical protein
CDS862	chromosome	-	960553	962961	hypothetical protein
CDS863	chromosome	-	963000	965171	hypothetical protein
CDS864	chromosome	-	965187	965516	hypothetical protein
CDS865	chromosome	-	965661	965777	hypothetical protein
CDS866	chromosome	+	965994	967328	hypothetical protein
CDS867	chromosome	-	967574	967873	Excinuclease ABC, C subunit-like
CDS868	chromosome	-	968214	968414	hypothetical protein
CDS869	chromosome	-	968449	968856	hypothetical protein
CDS870	chromosome	-	968905	969063	hypothetical protein
CDS871	chromosome	-	969096	969203	hypothetical protein
CDS872	chromosome	-	969200	969589	hypothetical protein
CDS873	chromosome	+	970153	971883	hypothetical protein
CDS874	chromosome	+	971889	974690	hypothetical protein
CDS875	chromosome	+	974693	978490	hypothetical protein
CDS876	chromosome	+	978501	978920	hypothetical protein
CDS877	chromosome	+	979164	979718	hypothetical protein
CDS878	chromosome	+	979964	980242	hypothetical protein
CDS879	chromosome	-	980269	980676	hypothetical protein
CDS880	chromosome	-	980663	980866	hypothetical protein
CDS881	chromosome	+	980910	981056	hypothetical protein
CDS882	chromosome	+	981231	981626	hypothetical protein
CDS883	chromosome	-	981726	982403	hypothetical protein
CDS884	chromosome	+	982676	985078	hypothetical protein
CDS885	chromosome	+	985339	987462	Transcription accessory protein (S1 RNA-binding domain)	isu;CBSS-243265.1.peg.198 isu;Cell_division-ribosomal_stress_proteins_cluster isu;Transcription_factors_bacterial
CDS886	chromosome	-	987525	988952	hypothetical protein
CDS887	chromosome	-	989222	989398	Uncharacterized protein CHU_1311
CDS888	chromosome	-	989657	990145	MaoC-like dehydratase
CDS889	chromosome	-	990203	991024	Non-heme chloroperoxidase (EC 1.11.1.10)
CDS890	chromosome	-	991198	992631	probable oxidoreductase-putative NAD-dependent nucleoside-diphosphate-sugar epimerase
CDS891	chromosome	-	992673	993260	GTP cyclohydrolase II (EC 3.5.4.25)	idu(2);Riboflavin_synthesis_cluster idu(2);Riboflavin,_FMN_and_FAD_metabolism
CDS892	chromosome	+	993376	994074	Oxidoreductase, short-chain dehydrogenase/reductase family
CDS893	chromosome	+	994115	994759	hypothetical protein
CDS894	chromosome	+	994889	996121	hypothetical protein
CDS895	chromosome	-	996371	999805	Glycosyl transferase, group 2 family
CDS896	chromosome	-	999799	1000863	hypothetical protein
CDS897	chromosome	-	1000869	1001225	Two-component transcriptional response regulator, LuxR family
CDS898	chromosome	-	1001239	1003578	hypothetical protein
CDS899	chromosome	-	1003575	1005170	multi-sensor hybrid histidine kinase
CDS900	chromosome	-	1005509	1006087	hypothetical protein
CDS901	chromosome	-	1006087	1006221	hypothetical protein
CDS902	chromosome	+	1006819	1007478	hypothetical protein
CDS903	chromosome	+	1007683	1008999	Uncharacterized ABC1 family protein CHU_0987
CDS904	chromosome	+	1009290	1010588	Deoxyribodipyrimidine photolyase, single-strand-specific	isu;DNA_repair,_bacterial_photolyase
CDS905	chromosome	+	1010573	1012051	Photolyase protein family
CDS906	chromosome	+	1012233	1012514	hypothetical protein
CDS907	chromosome	-	1012664	1013911	hypothetical protein
CDS908	chromosome	-	1014164	1014796	hypothetical protein
CDS909	chromosome	-	1015494	1015979	hypothetical protein
CDS910	chromosome	-	1016224	1017273	hypothetical protein
CDS911	chromosome	+	1017429	1017701	hypothetical protein
CDS912	chromosome	-	1017755	1018168	hypothetical protein
CDS913	chromosome	-	1018180	1021767	hypothetical protein
CDS914	chromosome	-	1021772	1025257	hypothetical protein
CDS915	chromosome	-	1025265	1026929	hypothetical protein
CDS916	chromosome	+	1026954	1027067	hypothetical protein
CDS917	chromosome	+	1027075	1029162	Two-component system sensor histidine kinase
CDS918	chromosome	-	1029236	1032592	hypothetical protein
CDS919	chromosome	-	1032905	1033696	Putative mannosyltransferase involved in polysaccharide biosynthesis
CDS920	chromosome	+	1033891	1035222	1,4-alpha-glucan branching enzyme (EC 2.4.1.18)	idu(2);Cellulosome
CDS921	chromosome	+	1035305	1035436	hypothetical protein
CDS922	chromosome	-	1035562	1037799	Periplasmic aromatic aldehyde oxidoreductase, molybdenum binding subunit YagR	icw(1);Molybdopterin_cytosine_dinucleotide
CDS923	chromosome	-	1037827	1038846	Periplasmic aromatic aldehyde oxidoreductase, FAD binding subunit YagS	icw(3);Molybdopterin_cytosine_dinucleotide icw(1);Purine_Utilization
CDS924	chromosome	-	1038839	1039321	Periplasmic aromatic aldehyde oxidoreductase, iron-sulfur subunit YagT	icw(5);Molybdopterin_cytosine_dinucleotide
CDS925	chromosome	-	1039513	1041741	Periplasmic aromatic aldehyde oxidoreductase, molybdenum binding subunit YagR	icw(1);Molybdopterin_cytosine_dinucleotide
CDS926	chromosome	-	1041768	1042745	Periplasmic aromatic aldehyde oxidoreductase, FAD binding subunit YagS	icw(2);Molybdopterin_cytosine_dinucleotide icw(1);Purine_Utilization
CDS927	chromosome	-	1042732	1043334	Periplasmic aromatic aldehyde oxidoreductase, iron-sulfur subunit YagT	icw(4);Molybdopterin_cytosine_dinucleotide
CDS928	chromosome	+	1043587	1044705	Xanthine and CO dehydrogenases maturation factor, XdhC/CoxF family	isu;Carbon_monoxide_oxidation icw(1);Purine_Utilization
CDS929	chromosome	+	1044713	1045693	GTP 3',8-cyclase (EC 4.1.99.22)
CDS930	chromosome	+	1045693	1046289	hypothetical protein
CDS931	chromosome	+	1046286	1047461	Molybdopterin molybdenumtransferase (EC 2.10.1.1)
CDS932	chromosome	+	1047472	1048206	Uncharacterized UPF0721 integral membrane protein
CDS933	chromosome	+	1048249	1048479	hypothetical protein
CDS934	chromosome	+	1048483	1049598	Sulfur carrier protein adenylyltransferase ThiF
CDS935	chromosome	+	1049585	1050022	Molybdopterin synthase catalytic subunit MoaE (EC 2.8.1.12)
CDS936	chromosome	+	1050026	1050934	Cyclic pyranopterin monophosphate synthase (EC 4.6.1.17) / Molybdopterin adenylyltransferase (EC 2.7.7.75)
CDS937	chromosome	-	1050931	1052073	Cysteine desulfurase (EC 2.8.1.7)	idu(1);Iron-sulfur_cluster_assembly idu(1);CBSS-84588.1.peg.1247 idu(1);CBSS-393130.3.peg.794 idu(1);mnm5U34_biosynthesis_bacteria idu(1);Alanine_biosynthesis
CDS938	chromosome	-	1052066	1052194	hypothetical protein
CDS939	chromosome	+	1052223	1052822	Molybdenum cofactor guanylyltransferase (EC 2.7.7.77)
CDS940	chromosome	-	1052840	1055236	Putative formate dehydrogenase oxidoreductase protein	isu;Formate_hydrogenase
CDS941	chromosome	-	1055266	1055616	hypothetical protein
CDS942	chromosome	-	1055613	1056488	Sulfur carrier protein FdhD
CDS943	chromosome	-	1056634	1057773	CzcABC family efflux RND transporter, membrane fusion protein
CDS944	chromosome	-	1057778	1059004	CzcABC family efflux RND transporter, transmembrane protein
CDS945	chromosome	-	1059053	1062205	CzcABC family efflux RND transporter, transmembrane protein
CDS946	chromosome	-	1062420	1062803	hypothetical protein
CDS947	chromosome	+	1063221	1064546	Na+/H+ antiporter NhaA type	isu;NhaA,_NhaD_and_Sodium-dependent_phosphate_transporters
CDS948	chromosome	-	1064813	1066573	Putative TonB-dependent receptor
CDS949	chromosome	-	1066605	1067096	hypothetical protein
CDS950	chromosome	-	1067102	1070062	TPR-domain-containing protein
CDS951	chromosome	+	1070315	1071985	Uncharacterized amino acid permease, GabP family
CDS952	chromosome	+	1072099	1072440	hypothetical protein
CDS953	chromosome	-	1072508	1074529	hypothetical protein
CDS954	chromosome	-	1074736	1075692	Protein QmcA (possibly involved in integral membrane quality control)
CDS955	chromosome	-	1075817	1077172	Deoxyguanosinetriphosphate triphosphohydrolase (EC 3.1.5.1)
CDS956	chromosome	+	1077306	1078043	Endonuclease
CDS957	chromosome	+	1078834	1079556	AAA ATPase, central region
CDS958	chromosome	-	1079772	1082771	Pectate lyase (EC 4.2.2.2)
CDS959	chromosome	+	1083177	1083356	hypothetical protein
CDS960	chromosome	+	1083462	1083770	hypothetical protein
CDS961	chromosome	+	1083908	1085071	hypothetical protein
CDS962	chromosome	-	1085345	1088203	Glycine dehydrogenase [decarboxylating] (glycine cleavage system P protein) (EC 1.4.4.2)	isu;Glycine_and_Serine_Utilization isu;Glycine_cleavage_system
CDS963	chromosome	-	1088556	1088669	hypothetical protein
CDS964	chromosome	-	1088724	1089413	Chaperone protein DnaJ	idu(1);Protein_chaperones
CDS965	chromosome	+	1089614	1089757	hypothetical protein
CDS966	chromosome	+	1089823	1089966	hypothetical protein
CDS967	chromosome	-	1090796	1091065	hypothetical protein
CDS968	chromosome	-	1091149	1091490	hypothetical protein
CDS969	chromosome	-	1091504	1092082	RNA polymerase ECF-type sigma factor
CDS970	chromosome	-	1092110	1092280	hypothetical protein
CDS971	chromosome	-	1092401	1094404	Prolyl oligopeptidase family protein
CDS972	chromosome	-	1094514	1094972	hypothetical protein
CDS973	chromosome	-	1094990	1095448	FIG00351119: hypothetical protein
CDS974	chromosome	+	1095471	1095620	hypothetical protein
CDS975	chromosome	-	1095681	1096109	hypothetical protein
CDS976	chromosome	-	1096158	1096991	Oxidoreductase, short-chain dehydrogenase/reductase family
CDS977	chromosome	-	1097293	1098159	3-demethylubiquinone-9 3-methyltransferase
CDS978	chromosome	-	1098317	1098580	hypothetical protein
CDS979	chromosome	-	1098599	1099060	hypothetical protein
CDS980	chromosome	-	1099073	1099504	PhnB protein; putative DNA binding 3-demethylubiquinone-9 3-methyltransferase domain protein	idu(1);Alkylphosphonate_utilization
CDS981	chromosome	-	1100257	1101033	Alpha/beta hydrolase fold-1
CDS982	chromosome	-	1101036	1101560	hypothetical protein
CDS983	chromosome	-	1101585	1101989	hypothetical protein
CDS984	chromosome	-	1102067	1102657	cAMP-binding proteins - catabolite gene activator and regulatory subunit of cAMP-dependent protein kinases
CDS985	chromosome	+	1102819	1103733	Transcriptional regulator, AraC family
CDS986	chromosome	+	1103806	1104534	hypothetical protein
CDS987	chromosome	-	1104829	1106499	Gliding motility-associated ABC transporter substrate-binding protein GldG
CDS988	chromosome	-	1106504	1107232	Gliding motility-associated ABC transporter permease protein GldF
CDS989	chromosome	-	1107321	1107869	Protoporphyrinogen IX oxidase, novel form, HemJ (EC 1.3.-.-)	isu;Heme_and_Siroheme_Biosynthesis
CDS990	chromosome	-	1108207	1109400	2-amino-3-ketobutyrate coenzyme A ligase (EC 2.3.1.29)	idu(2);Glycine_and_Serine_Utilization idu(2);Glycine_Biosynthesis
CDS991	chromosome	-	1109488	1111416	aminopeptidase M1 family protein
CDS992	chromosome	-	1111503	1112975	D-alanyl-D-alanine carboxypeptidase (EC 3.4.16.4)	idu(1);Murein_Hydrolases idu(1);CBSS-84588.1.peg.1247 idu(1);Metallocarboxypeptidases_(EC_3.4.17.-)
CDS993	chromosome	-	1113135	1115582	Helicase PriA essential for oriC/DnaA-independent DNA replication
CDS994	chromosome	+	1115687	1116157	hypothetical protein
CDS995	chromosome	-	1116175	1118670	Beta-mannosidase (EC 3.2.1.25)	isu;Mannose_Metabolism
CDS996	chromosome	-	1118670	1119047	hypothetical protein
CDS997	chromosome	-	1119225	1119887	Cytoplasmic copper homeostasis protein CutC	isu;Copper_homeostasis:_copper_tolerance
CDS998	chromosome	-	1119991	1120986	N4-(beta-N-acetylglucosaminyl)-L-asparaginase, putative
CDS999	chromosome	-	1121083	1121565	hypothetical protein
CDS1000	chromosome	-	1121576	1122139	Putative transmembrane protein
CDS1001	chromosome	-	1122156	1123568	MBL-fold metallo-hydrolase superfamily
CDS1002	chromosome	-	1124050	1124838	hypothetical protein
CDS1003	chromosome	-	1125212	1125844	Transcriptional regulator, Crp/Fnr family	idu(2);Oxidative_stress
CDS1004	chromosome	-	1125861	1128119	beta-glycosyl hydrolase
CDS1005	chromosome	-	1128240	1128893	Succinyl-CoA:3-ketoacid-coenzyme A transferase subunit B (EC 2.8.3.5)	icw(1);Protocatechuate_branch_of_beta-ketoadipate_pathway icw(1);Catechol_branch_of_beta-ketoadipate_pathway isu;Leucine_Degradation_and_HMG-CoA_Metabolism
CDS1006	chromosome	+	1129016	1130809	Efflux ABC transporter, permease/ATP-binding protein CHU_2049
CDS1007	chromosome	-	1130958	1131659	Succinyl-CoA:3-ketoacid-coenzyme A transferase subunit A (EC 2.8.3.5)	isu;Protocatechuate_branch_of_beta-ketoadipate_pathway isu;Catechol_branch_of_beta-ketoadipate_pathway icw(1);Leucine_Degradation_and_HMG-CoA_Metabolism
CDS1008	chromosome	+	1131824	1132201	hypothetical protein
CDS1009	chromosome	-	1132378	1135116	hypothetical protein
CDS1010	chromosome	+	1135399	1135755	LSU ribosomal protein L19p	isu;Ribosome_LSU_bacterial
CDS1011	chromosome	+	1135940	1137661	FIG00487463: hypothetical protein
CDS1012	chromosome	+	1137887	1138765	Class A beta-lactamase (EC 3.5.2.6) => CIA family, extended-spectrum
CDS1013	chromosome	+	1138796	1139203	hypothetical protein
CDS1014	chromosome	+	1139229	1140122	3-hydroxybutyryl-CoA dehydrogenase (EC 1.1.1.157)	icw(1);Polyhydroxybutyrate_metabolism icw(1);Lysine_fermentation icw(1);Butanol_Biosynthesis icw(1);Acetyl-CoA_fermentation_to_Butyrate
CDS1015	chromosome	+	1140198	1141514	hypothetical protein
CDS1016	chromosome	+	1141553	1141792	3-hydroxybutyryl-CoA dehydrogenase (EC 1.1.1.157)	icw(1);Polyhydroxybutyrate_metabolism icw(1);Lysine_fermentation icw(1);Butanol_Biosynthesis icw(1);Acetyl-CoA_fermentation_to_Butyrate
CDS1017	chromosome	-	1141844	1142344	hypothetical protein
CDS1018	chromosome	-	1142559	1144961	Phenylalanyl-tRNA synthetase beta chain (EC 6.1.1.20)	isu;tRNA_aminoacylation,_Phe
CDS1019	chromosome	-	1145151	1146005	hypothetical protein
CDS1020	chromosome	-	1146060	1147190	DNA polymerase III beta subunit (EC 2.7.7.7)	isu;DNA_replication_cluster_1
CDS1021	chromosome	+	1147388	1147738	Diacylglycerol kinase (EC 2.7.1.107)	isu;Riboflavin_synthesis_cluster
CDS1022	chromosome	-	1147808	1148140	hypothetical protein
CDS1023	chromosome	-	1148262	1148642	hypothetical protein
CDS1024	chromosome	-	1148691	1152386	Phosphoribosylformylglycinamidine synthase, synthetase subunit (EC 6.3.5.3) / Phosphoribosylformylglycinamidine synthase, glutamine amidotransferase subunit (EC 6.3.5.3)	icw(1);De_Novo_Purine_Biosynthesis icw(1);De_Novo_Purine_Biosynthesis
CDS1025	chromosome	+	1152594	1152761	hypothetical protein
CDS1026	chromosome	-	1152846	1153133	hypothetical protein
CDS1027	chromosome	-	1153245	1154207	hypothetical protein
CDS1028	chromosome	-	1154265	1155692	Adenylosuccinate lyase (EC 4.3.2.2) @ SAICAR lyase (EC 4.3.2.2)	isu;Purine_conversions isu;De_Novo_Purine_Biosynthesis
CDS1029	chromosome	-	1155838	1156251	hypothetical protein
CDS1030	chromosome	-	1156331	1158661	beta-glucosidase (EC 3.2.1.21)
CDS1031	chromosome	-	1158851	1159558	FIG00653406: hypothetical protein
CDS1032	chromosome	-	1159719	1161107	hypothetical protein
CDS1033	chromosome	-	1161125	1162510	hypothetical protein
CDS1034	chromosome	-	1162556	1163536	hypothetical protein
CDS1035	chromosome	-	1163555	1165018	Cell surface glycan-binding lipoprotein, utilization system for glycans and polysaccharides (PUL), SusD family
CDS1036	chromosome	-	1165029	1167845	Outer membrane TonB-dependent transporter, utilization system for glycans and polysaccharides (PUL), SusC family
CDS1037	chromosome	+	1168276	1168953	hypothetical protein
CDS1038	chromosome	+	1168994	1169299	hypothetical protein
CDS1039	chromosome	-	1169335	1169685	Arsenate reductase (EC 1.20.4.1)	isu;CBSS-315749.4.peg.3658 isu;Arsenic_resistance isu;Anaerobic_respiratory_reductases
CDS1040	chromosome	-	1169767	1170381	Deoxyadenosine kinase (EC 2.7.1.76) @ Deoxyguanosine kinase (EC 2.7.1.113)	isu;Purine_conversions isu;Purine_conversions
CDS1041	chromosome	-	1170414	1171364	hypothetical protein
CDS1042	chromosome	-	1171486	1172508	Glutamine cyclotransferase
CDS1043	chromosome	-	1172605	1173030	hypothetical protein
CDS1044	chromosome	-	1173197	1173871	hypothetical protein
CDS1045	chromosome	-	1174022	1174471	PhnB protein; putative DNA binding 3-demethylubiquinone-9 3-methyltransferase domain protein	idu(1);Alkylphosphonate_utilization
CDS1046	chromosome	-	1174490	1174861	Glyoxalase/bleomycin resistance protein/dioxygenase precursor
CDS1047	chromosome	-	1174897	1175370	hypothetical protein
CDS1048	chromosome	-	1175391	1175846	hypothetical protein
CDS1049	chromosome	+	1176258	1178054	hypothetical protein
CDS1050	chromosome	-	1178136	1184024	hypothetical protein
CDS1051	chromosome	+	1184043	1184516	hypothetical protein
CDS1052	chromosome	+	1184527	1184796	hypothetical protein
CDS1053	chromosome	+	1184800	1185879	DNA recombination and repair protein RecF	isu;DNA_repair,_bacterial_RecFOR_pathway isu;DNA_replication_cluster_1
CDS1054	chromosome	+	1185906	1186202	hypothetical protein
CDS1055	chromosome	-	1186180	1188210	Site-specific recombinase
CDS1056	chromosome	-	1188224	1188868	Monofunctional biosynthetic peptidoglycan transglycosylase
CDS1057	chromosome	-	1188911	1189957	Vitamin B12 ABC transporter, substrate-binding protein BtuF
CDS1058	chromosome	-	1190227	1190496	hypothetical protein
CDS1059	chromosome	-	1190493	1190711	hypothetical protein
CDS1060	chromosome	-	1190843	1191061	hypothetical protein
CDS1061	chromosome	-	1191165	1191725	Transcriptional regulator, AraC family
CDS1062	chromosome	+	1191892	1192023	hypothetical protein
CDS1063	chromosome	+	1192024	1193052	FIG01423360: glycoside hydrolase
CDS1064	chromosome	+	1193085	1195361	Glycosyltransferase
CDS1065	chromosome	+	1195375	1196187	hypothetical protein
CDS1066	chromosome	+	1196311	1196580	hypothetical protein
CDS1067	chromosome	-	1196909	1197637	Fatty acid desaturase (EC 1.14.19.1); Delta-9 fatty acid desaturase (EC 1.14.19.1)
CDS1068	chromosome	-	1198052	1198630	Aminomethyltransferase
CDS1069	chromosome	-	1198630	1199316	hypothetical protein
CDS1070	chromosome	-	1199559	1200473	Transcriptional regulator, AraC family
CDS1071	chromosome	-	1200490	1201227	hypothetical protein
CDS1072	chromosome	-	1201239	1202216	Oxidoreductase, aldo/keto reductase family
CDS1073	chromosome	+	1202561	1202731	hypothetical protein
CDS1074	chromosome	+	1202737	1203117	hypothetical protein
CDS1075	chromosome	-	1203327	1203683	Transcriptional regulator, HxlR family
CDS1076	chromosome	+	1203804	1204199	hypothetical protein
CDS1077	chromosome	+	1204488	1204649	hypothetical protein
CDS1078	chromosome	-	1204805	1205635	hypothetical protein
CDS1079	chromosome	-	1205825	1206349	hypothetical protein
CDS1080	chromosome	-	1206375	1207526	Threonine dehydrogenase and related Zn-dependent dehydrogenases	isu;Threonine_degradation
CDS1081	chromosome	-	1208037	1208858	hypothetical protein
CDS1082	chromosome	-	1209044	1209562	hypothetical protein
CDS1083	chromosome	-	1209782	1211473	Sodium iodide symporter
CDS1084	chromosome	-	1211574	1214075	hypothetical protein
CDS1085	chromosome	-	1214237	1214788	hypothetical protein
CDS1086	chromosome	+	1215057	1216403	Two-component system response regulator protein
CDS1087	chromosome	-	1216910	1217047	hypothetical protein
CDS1088	chromosome	+	1217083	1218780	Potassium-transporting ATPase A chain (EC 3.6.3.12) (TC 3.A.3.7.1)	isu;Potassium_homeostasis
CDS1089	chromosome	-	1218910	1219266	hypothetical protein
CDS1090	chromosome	+	1219403	1221490	Potassium-transporting ATPase B chain (EC 3.6.3.12) (TC 3.A.3.7.1)	icw(1);Potassium_homeostasis
CDS1091	chromosome	+	1221713	1222327	Potassium-transporting ATPase C chain (EC 3.6.3.12) (TC 3.A.3.7.1)	icw(2);Potassium_homeostasis
CDS1092	chromosome	+	1222439	1223524	Outer membrane protein
CDS1093	chromosome	+	1223667	1224785	Osmosensitive K+ channel histidine kinase KdpD
CDS1094	chromosome	+	1224892	1226616	Two-component system sensor histidine kinase FrrD
CDS1095	chromosome	-	1226745	1232273	hypothetical protein
CDS1096	chromosome	-	1232273	1233292	hypothetical protein
CDS1097	chromosome	-	1233308	1234114	hypothetical protein
CDS1098	chromosome	-	1234575	1236386	hypothetical protein
CDS1099	chromosome	-	1236388	1237806	hypothetical protein
CDS1100	chromosome	-	1237809	1238657	hypothetical protein
CDS1101	chromosome	-	1238660	1238752	hypothetical protein
CDS1102	chromosome	-	1238832	1239272	hypothetical protein
CDS1103	chromosome	-	1239269	1239841	hypothetical protein
CDS1104	chromosome	-	1239984	1241297	Cell division-associated, ATP-dependent zinc metalloprotease FtsH
CDS1105	chromosome	-	1242212	1242949	hypothetical protein
CDS1106	chromosome	-	1243731	1244582	hypothetical protein
CDS1107	chromosome	-	1244994	1245413	hypothetical protein
CDS1108	chromosome	-	1245527	1246393	hypothetical protein
CDS1109	chromosome	-	1246393	1250379	hypothetical protein
CDS1110	chromosome	-	1250862	1251185	hypothetical protein
CDS1111	chromosome	-	1251280	1251558	hypothetical protein
CDS1112	chromosome	-	1251566	1254874	hypothetical protein
CDS1113	chromosome	-	1255381	1255617	hypothetical protein
CDS1114	chromosome	-	1255680	1255844	hypothetical protein
CDS1115	chromosome	-	1256149	1256307	hypothetical protein
CDS1116	chromosome	+	1257182	1257847	hypothetical protein
CDS1117	chromosome	-	1257918	1258853	hypothetical protein
CDS1118	chromosome	-	1259000	1261624	hypothetical protein
CDS1119	chromosome	-	1261750	1264989	hypothetical protein
CDS1120	chromosome	-	1265003	1267792	FIG00613413: hypothetical protein
CDS1121	chromosome	-	1267817	1270867	T6SS baseplate protein J-like component
CDS1122	chromosome	-	1270956	1271366	T6SS lysozyme-like component TssE
CDS1123	chromosome	-	1271518	1271808	T6SS PAAR-repeat protein
CDS1124	chromosome	-	1271813	1273558	VgrG protein	idu(1);USS-DB-7
CDS1125	chromosome	-	1273560	1274300	FIG00613121: hypothetical protein
CDS1126	chromosome	-	1274300	1274461	hypothetical protein
CDS1127	chromosome	-	1274662	1275129	FIG00613761: hypothetical protein
CDS1128	chromosome	-	1275132	1275563	FIG00613894: hypothetical protein
CDS1129	chromosome	-	1275602	1276933	Phage tail sheath protein FI
CDS1130	chromosome	-	1276953	1277390	FIG00613894: hypothetical protein
CDS1131	chromosome	-	1277429	1279171	Phage tail sheath protein FI
CDS1132	chromosome	-	1279257	1280978	Phage tail sheath protein FI
CDS1133	chromosome	-	1281116	1281703	hypothetical protein
CDS1134	chromosome	+	1282138	1282458	hypothetical protein
CDS1135	chromosome	+	1282499	1283980	FIG00613892: hypothetical protein
CDS1136	chromosome	+	1284418	1284864	hypothetical protein
CDS1137	chromosome	-	1284934	1285248	hypothetical protein
CDS1138	chromosome	-	1285326	1286762	Isocitrate dehydrogenase [NADP] (EC 1.1.1.42)
CDS1139	chromosome	+	1286847	1287764	RuBisCO operon transcriptional regulator CbbR	isu;CO2_uptake,_carboxysome
CDS1140	chromosome	-	1287874	1288323	hypothetical protein
CDS1141	chromosome	-	1288420	1288896	hypothetical protein
CDS1142	chromosome	-	1288901	1299586	hypothetical protein
CDS1143	chromosome	-	1299597	1300976	hypothetical protein
CDS1144	chromosome	-	1301463	1302380	Transcriptional regulator, AraC family
CDS1145	chromosome	-	1302390	1303283	NAD-dependent epimerase/dehydratase	isu;CBSS-296591.1.peg.2330
CDS1146	chromosome	-	1303442	1304905	Outer membrane protein A precursor	idu(2);Osmoregulation
CDS1147	chromosome	-	1305260	1305379	hypothetical protein
CDS1148	chromosome	+	1305565	1306122	hypothetical protein
CDS1149	chromosome	+	1306205	1306927	Gliding motility-associated ABC transporter ATP-binding protein GldA
CDS1150	chromosome	+	1306976	1307413	hypothetical protein
CDS1151	chromosome	-	1307442	1308263	hypothetical protein
CDS1152	chromosome	-	1308285	1308374	hypothetical protein
CDS1153	chromosome	-	1308400	1309014	Uncharacterized protein YvbH
CDS1154	chromosome	-	1309409	1310797	Dihydrolipoamide dehydrogenase of branched-chain alpha-keto acid dehydrogenase (EC 1.8.1.4) @ Dihydrolipoamide dehydrogenase (EC 1.8.1.4)	isu;Isoleucine_degradation isu;Leucine_Degradation_and_HMG-CoA_Metabolism isu;Leucine_Degradation_and_HMG-CoA_Metabolism isu;Valine_degradation idu(1);Glycine_cleavage_system isu;Dehydrogenase_complexes
CDS1155	chromosome	-	1310967	1311239	hypothetical protein
CDS1156	chromosome	-	1311338	1312651	L-sorbosone dehydrogenase
CDS1157	chromosome	-	1312975	1313313	hypothetical protein
CDS1158	chromosome	-	1313477	1314568	hypothetical protein
CDS1159	chromosome	-	1314624	1317287	beta-glucosidase (EC 3.2.1.21)
CDS1160	chromosome	-	1317545	1319023	alpha-L-fucosidase (EC 3.2.1.51)
CDS1161	chromosome	-	1319363	1320259	Cell division inhibitor SulA
CDS1162	chromosome	-	1320333	1320629	hypothetical protein
CDS1163	chromosome	-	1320676	1321161	hypothetical protein
CDS1164	chromosome	-	1321154	1321561	hypothetical protein
CDS1165	chromosome	-	1321640	1322044	FIG00655935: hypothetical protein
CDS1166	chromosome	-	1322051	1322395	hypothetical protein
CDS1167	chromosome	-	1322516	1323019	Transcriptional regulator
CDS1168	chromosome	-	1323175	1324788	hypothetical protein
CDS1169	chromosome	-	1324795	1326798	Putative von Willebrand factor, vWF type A domain protein STM2315
CDS1170	chromosome	-	1326960	1328066	hypothetical protein
CDS1171	chromosome	-	1328078	1328596	RNA polymerase ECF-type sigma factor
CDS1172	chromosome	+	1328696	1328809	hypothetical protein
CDS1173	chromosome	+	1329146	1330348	Aminopeptidase C (EC 3.4.22.40)	isu;Protein_degradation
CDS1174	chromosome	-	1330380	1330499	hypothetical protein
CDS1175	chromosome	-	1330618	1331679	FMN oxidoreductase
CDS1176	chromosome	+	1332024	1332413	Transcriptional regulator, HxlR family
CDS1177	chromosome	-	1332422	1332880	hypothetical protein
CDS1178	chromosome	-	1332963	1335395	Branched-chain alpha-keto acid dehydrogenase, E1 component, alpha subunit (EC 1.2.4.4) / Branched-chain alpha-keto acid dehydrogenase, E1 component, beta subunit (EC 1.2.4.4)	idu(1);Isoleucine_degradation idu(1);Isoleucine_degradation idu(1);Leucine_Degradation_and_HMG-CoA_Metabolism idu(1);Leucine_Degradation_and_HMG-CoA_Metabolism idu(1);Valine_degradation idu(1);Valine_degradation idu(1);Dehydrogenase_complexes idu(1);Dehydrogenase_complexes
CDS1179	chromosome	+	1335533	1335826	hypothetical protein
CDS1180	chromosome	-	1335828	1336805	Hexaprenyl diphosphate synthase (farnesyl-diphosphate specific) (EC 2.5.1.83); Heptaprenyl diphosphate synthase (all-trans) (EC 2.5.1.30)	isu;Isoprenoinds_for_Quinones
CDS1181	chromosome	-	1336994	1337872	hypothetical protein
CDS1182	chromosome	-	1338148	1339107	Fatty acid hydroxylase family (carotene hydroxylase/sterol desaturase)
CDS1183	chromosome	-	1339161	1340195	23S rRNA (adenine(2503)-C(2))-methyltransferase @ tRNA (adenine(37)-C(2))-methyltransferase (EC 2.1.1.192)
CDS1184	chromosome	-	1340236	1340583	hypothetical protein
CDS1185	chromosome	-	1340631	1341680	S-adenosylmethionine:tRNA ribosyltransferase-isomerase (EC 2.4.99.17)
CDS1186	chromosome	+	1341854	1342546	hypothetical protein
CDS1187	chromosome	-	1342597	1343283	hypothetical protein
CDS1188	chromosome	-	1343280	1343768	G:T/U mismatch-specific uracil/thymine DNA-glycosylase (EC 3.2.2.27)
CDS1189	chromosome	-	1343849	1345843	Prolyl oligopeptidase family protein
CDS1190	chromosome	-	1346036	1346380	putative membrane protein
CDS1191	chromosome	-	1346454	1346876	hypothetical protein
CDS1192	chromosome	-	1347169	1349286	DNA topoisomerase III (EC 5.99.1.2)	isu;DNA_processing_cluster isu;DNA_topoisomerases,_Type_I,_ATP-independent
CDS1193	chromosome	-	1349510	1349755	hypothetical protein
CDS1194	chromosome	-	1349921	1350796	Pirin
CDS1195	chromosome	-	1351586	1352170	cAMP-binding proteins - catabolite gene activator and regulatory subunit of cAMP-dependent protein kinases
CDS1196	chromosome	-	1352180	1352491	hypothetical protein
CDS1197	chromosome	-	1352674	1354284	Na+/H+ antiporter
CDS1198	chromosome	-	1355616	1355963	hypothetical protein
CDS1199	chromosome	-	1356009	1356629	Phospholipase/carboxylesterase
CDS1200	chromosome	-	1356633	1357586	Glyoxalase family protein
CDS1201	chromosome	-	1357617	1357910	Acetyltransferase
CDS1202	chromosome	-	1357986	1358915	Glyoxalase family protein
CDS1203	chromosome	-	1359120	1359266	hypothetical protein
CDS1204	chromosome	+	1359356	1360384	Methionine ABC transporter ATP-binding protein	icw(1);Methionine_Degradation icw(1);Methionine_Biosynthesis
CDS1205	chromosome	+	1360434	1361033	Methionine ABC transporter permease protein	icw(2);Methionine_Degradation icw(2);Methionine_Biosynthesis
CDS1206	chromosome	+	1361208	1362014	Methionine ABC transporter substrate-binding protein	isu;Methionine_Degradation isu;Methionine_Biosynthesis
CDS1207	chromosome	+	1362240	1364501	beta-glucosidase (EC 3.2.1.21)
CDS1208	chromosome	-	1364610	1365383	hypothetical protein
CDS1209	chromosome	-	1365468	1366853	Uncharacterized MFS-type transporter
CDS1210	chromosome	+	1366997	1367467	Transcriptional regulator, AsnC family
CDS1211	chromosome	+	1367569	1368219	hypothetical protein
CDS1212	chromosome	-	1368220	1368741	Phosphate regulon sensor protein PhoR (SphS) (EC 2.7.13.3)	isu;Phosphate_metabolism
CDS1213	chromosome	-	1368738	1371161	hypothetical protein
CDS1214	chromosome	+	1371588	1371725	hypothetical protein
CDS1215	chromosome	-	1371895	1372020	hypothetical protein
CDS1216	chromosome	+	1372290	1372634	hypothetical protein
CDS1217	chromosome	-	1372881	1373129	hypothetical protein
CDS1218	chromosome	-	1373392	1374567	hypothetical protein
CDS1219	chromosome	-	1374658	1375113	hypothetical protein
CDS1220	chromosome	-	1375259	1376422	FAD-dependent oxidoreductase
CDS1221	chromosome	-	1376445	1377197	Transcriptional regulator, AraC family
CDS1222	chromosome	-	1377363	1377887	Antirestriction protein ArdA
CDS1223	chromosome	-	1378597	1379355	hypothetical protein
CDS1224	chromosome	+	1379417	1380559	DNA polymerase IV (EC 2.7.7.7)	idu(1);DNA_repair,_bacterial
CDS1225	chromosome	+	1380565	1383618	Error-prone repair homolog of DNA polymerase III alpha subunit (EC 2.7.7.7)	isu;DNA_replication_strays
CDS1226	chromosome	-	1383764	1384663	hypothetical protein
CDS1227	chromosome	-	1384763	1386244	hypothetical protein
CDS1228	chromosome	+	1386707	1387627	hypothetical protein
CDS1229	chromosome	+	1388068	1388256	hypothetical protein
CDS1230	chromosome	+	1388557	1390026	hypothetical protein
CDS1231	chromosome	-	1390042	1390695	hypothetical protein
CDS1232	chromosome	-	1390688	1391410	hypothetical protein
CDS1233	chromosome	-	1391412	1392209	hypothetical protein
CDS1234	chromosome	-	1392227	1393912	hypothetical protein
CDS1235	chromosome	-	1393905	1395125	DNA-cytosine methyltransferase (EC 2.1.1.37)	isu;DNA_repair,_bacterial
CDS1236	chromosome	-	1395460	1396416	hypothetical protein
CDS1237	chromosome	-	1397097	1398167	hypothetical protein
CDS1238	chromosome	-	1398164	1399390	hypothetical protein
CDS1239	chromosome	-	1399383	1399934	hypothetical protein
CDS1240	chromosome	-	1400201	1401586	tRNA-5-carboxymethylaminomethyl-2-thiouridine(34) synthesis protein MnmE
CDS1241	chromosome	-	1402108	1403877	Xaa-Pro aminopeptidase (EC 3.4.11.9)	isu;Aminopeptidases_(EC_3.4.11.-) isu;CBSS-87626.3.peg.3639
CDS1242	chromosome	-	1403998	1404354	Transcriptional regulator, HxlR family
CDS1243	chromosome	+	1404749	1405483	Oxidoreductase, short-chain dehydrogenase/reductase family
CDS1244	chromosome	-	1405619	1406824	hypothetical protein
CDS1245	chromosome	-	1406908	1407747	hypothetical protein
CDS1246	chromosome	+	1407933	1408370	hypothetical protein
CDS1247	chromosome	+	1408398	1408565	hypothetical protein
CDS1248	chromosome	+	1408575	1409678	Hypothetical protein PA2244 (similar to DNA topoisomerase IB, but possibly involved in glycosyl-transfer)	isu;DNA_topoisomerases,_Type_I,_ATP-independent
CDS1249	chromosome	+	1409840	1411465	Delta-1-pyrroline-5-carboxylate dehydrogenase (EC 1.2.1.88)	isu;Arginine_and_Ornithine_Degradation isu;CBSS-196620.1.peg.2477 isu;Proline,_4-hydroxyproline_uptake_and_utilization
CDS1250	chromosome	+	1411620	1411832	hypothetical protein
CDS1251	chromosome	+	1412044	1412247	hypothetical protein
CDS1252	chromosome	+	1412441	1413601	hypothetical protein
CDS1253	chromosome	-	1413672	1414694	3-oxoacyl-[acyl-carrier-protein] synthase, KASIII (EC 2.3.1.180)
CDS1254	chromosome	+	1414768	1415667	Magnesium and cobalt transport protein CorA	isu;Magnesium_transport isu;Campylobacter_Iron_Metabolism
CDS1255	chromosome	+	1415779	1417365	hypothetical protein
CDS1256	chromosome	+	1417454	1417951	hypothetical protein
CDS1257	chromosome	+	1417991	1418365	hypothetical protein
CDS1258	chromosome	-	1418526	1419074	DNA-3-methyladenine glycosylase (EC 3.2.2.20)	isu;DNA_Repair_Base_Excision isu;CBSS-326442.4.peg.1852
CDS1259	chromosome	-	1419530	1421107	Inner-membrane proton/drug antiporter (MSF type) of tripartite multidrug efflux system
CDS1260	chromosome	+	1421138	1421275	hypothetical protein
CDS1261	chromosome	+	1421303	1421476	hypothetical protein
CDS1262	chromosome	-	1421672	1422775	Membrane fusion component of MSF-type tripartite multidrug efflux system
CDS1263	chromosome	-	1422795	1424108	Outer membrane component of tripartite multidrug resistance system
CDS1264	chromosome	-	1424092	1424718	Transcriptional regulator, AcrR family
CDS1265	chromosome	-	1425279	1426394	DNA polymerase III delta prime subunit (EC 2.7.7.7)
CDS1266	chromosome	+	1426650	1427948	Putative outer membrane protein
CDS1267	chromosome	+	1428019	1428543	hypothetical protein
CDS1268	chromosome	+	1428548	1429591	Anhydro-N-acetylmuramic acid kinase (EC 2.7.1.170)
CDS1269	chromosome	-	1429618	1430007	hypothetical protein
CDS1270	chromosome	+	1430047	1430658	NUDIX hydrolase-like protein CHU_2668
CDS1271	chromosome	-	1430651	1431922	UDP-N-acetylmuramoyl-tripeptide--D-alanyl-D-alanine ligase (EC 6.3.2.10)
CDS1272	chromosome	-	1431986	1433581	GldJ
CDS1273	chromosome	+	1433746	1437642	FIG00650697: hypothetical protein
CDS1274	chromosome	+	1437703	1438866	hypothetical protein
CDS1275	chromosome	+	1439495	1441777	putative membrane protein
CDS1276	chromosome	-	1441758	1442372	Siderophore (Surfactin) biosynthesis regulatory protein
CDS1277	chromosome	+	1442552	1443865	Adenosylhomocysteinase (EC 3.3.1.1)	isu;Methionine_Degradation isu;Methionine_Biosynthesis
CDS1278	chromosome	+	1444070	1444462	Membrane protein
CDS1279	chromosome	+	1444701	1446254	hypothetical protein
CDS1280	chromosome	+	1446276	1447658	Chitinase (EC 3.2.1.14)	icw(1);Chitin_and_N-acetylglucosamine_utilization
CDS1281	chromosome	+	1447661	1448548	hypothetical protein
CDS1282	chromosome	+	1448563	1449159	Chitinase (EC 3.2.1.14)	icw(1);Chitin_and_N-acetylglucosamine_utilization
CDS1283	chromosome	-	1449212	1449715	N5-carboxyaminoimidazole ribonucleotide mutase (EC 5.4.99.18)
CDS1284	chromosome	+	1449862	1450770	Permease of the drug/metabolite transporter (DMT) superfamily
CDS1285	chromosome	+	1450865	1451428	hypothetical protein
CDS1286	chromosome	+	1451435	1453558	Na+/H+ antiporter
CDS1287	chromosome	-	1453611	1454723	N5-carboxyaminoimidazole ribonucleotide synthase (EC 6.3.4.18)
CDS1288	chromosome	-	1454809	1455360	hypothetical protein
CDS1289	chromosome	+	1455448	1456278	Uncharacterized integral membrane protein SSO0015
CDS1290	chromosome	+	1456278	1456661	hypothetical protein
CDS1291	chromosome	-	1456642	1457520	Subclass B3 beta-lactamase (EC 3.5.2.6) => GOB family
CDS1292	chromosome	-	1457530	1457907	Uncharacterized protein YaeR with similarity to glyoxylase family
CDS1293	chromosome	-	1457916	1458353	hypothetical protein
CDS1294	chromosome	+	1458463	1459551	hypothetical protein
CDS1295	chromosome	-	1459574	1460617	A/G-specific adenine glycosylase (EC 3.2.2.-)	isu;DNA_repair,_bacterial
CDS1296	chromosome	-	1460675	1461124	hypothetical protein
CDS1297	chromosome	-	1461191	1462552	FIG01101450: hypothetical protein
CDS1298	chromosome	-	1462574	1463122	FIG00491264: hypothetical protein
CDS1299	chromosome	-	1463278	1465377	Peptidase, M13 family
CDS1300	chromosome	-	1465587	1467614	Peptidase, M13 family
CDS1301	chromosome	-	1467708	1468961	ADP-ribose pyrophosphatase of COG1058 family (EC 3.6.1.13) / Nicotinamide-nucleotide amidase (EC 3.5.1.42)
CDS1302	chromosome	+	1469077	1469553	hypothetical protein
CDS1303	chromosome	-	1469609	1470148	hypothetical protein
CDS1304	chromosome	-	1470317	1471051	Response regulator
CDS1305	chromosome	-	1471048	1472829	hypothetical protein
CDS1306	chromosome	+	1472960	1474345	hypothetical protein
CDS1307	chromosome	+	1474459	1474812	hypothetical protein
CDS1308	chromosome	-	1474836	1474970	hypothetical protein
CDS1309	chromosome	+	1475069	1475743	hypothetical protein
CDS1310	chromosome	+	1475756	1476952	hypothetical protein
CDS1311	chromosome	+	1477227	1477607	hypothetical protein
CDS1312	chromosome	-	1477665	1478900	Uncharacterized MFS-type transporter
CDS1313	chromosome	-	1479146	1480012	Lipoyl synthase (EC 2.8.1.8)
CDS1314	chromosome	+	1480121	1480753	hypothetical protein
CDS1315	chromosome	-	1480838	1481398	RNA polymerase ECF-type sigma factor
CDS1316	chromosome	+	1481504	1481617	hypothetical protein
CDS1317	chromosome	+	1481701	1482996	Tyrosyl-tRNA synthetase (EC 6.1.1.1)	isu;tRNA_aminoacylation,_Tyr
CDS1318	chromosome	-	1483134	1483664	hypothetical protein
CDS1319	chromosome	+	1483797	1484435	Serine esterase
CDS1320	chromosome	+	1484546	1485871	hypothetical protein
CDS1321	chromosome	+	1485873	1486397	hypothetical protein
CDS1322	chromosome	-	1486612	1487649	hypothetical protein
CDS1323	chromosome	-	1487762	1488703	hypothetical protein
CDS1324	chromosome	-	1488798	1489511	hypothetical protein
CDS1325	chromosome	-	1489499	1489987	hypothetical protein
CDS1326	chromosome	-	1489984	1490385	hypothetical protein
CDS1327	chromosome	-	1490388	1490816	hypothetical protein
CDS1328	chromosome	-	1490820	1491269	hypothetical protein
CDS1329	chromosome	-	1491325	1491591	hypothetical protein
CDS1330	chromosome	-	1491595	1492185	RNA polymerase ECF-type sigma factor
CDS1331	chromosome	-	1492792	1493109	Thioredoxin	idu(3);CBSS-315749.4.peg.3658 idu(3);Glycine_reductase,_sarcosine_reductase_and_betaine_reductase
CDS1332	chromosome	-	1493193	1494368	Cysteine desulfurase (EC 2.8.1.7)	idu(1);Iron-sulfur_cluster_assembly idu(1);CBSS-84588.1.peg.1247 idu(1);CBSS-393130.3.peg.794 idu(1);mnm5U34_biosynthesis_bacteria idu(1);Alanine_biosynthesis
CDS1333	chromosome	-	1494483	1495070	Phosphoserine phosphatase (EC 3.1.3.3)	isu;Glycine_and_Serine_Utilization isu;Serine_Biosynthesis
CDS1334	chromosome	-	1495132	1495857	Oxidoreductase, short-chain dehydrogenase/reductase family
CDS1335	chromosome	-	1495863	1497179	Putative oxidoreductase
CDS1336	chromosome	-	1497176	1498063	UbiA polyprenyltransferase family protein
CDS1337	chromosome	-	1498169	1498858	Probable lipoprotein YiaD
CDS1338	chromosome	-	1498900	1499394	hypothetical protein
CDS1339	chromosome	-	1499522	1501198	Protease precursor
CDS1340	chromosome	-	1501200	1501817	hypothetical protein
CDS1341	chromosome	-	1501822	1502499	Signal peptidase I (EC 3.4.21.89)	icw(1);Signal_peptidase icw(1);CBSS-176299.4.peg.1292
CDS1342	chromosome	-	1502505	1504178	Signal peptidase I (EC 3.4.21.89)	icw(1);Signal_peptidase icw(1);CBSS-176299.4.peg.1292
CDS1343	chromosome	-	1504445	1505146	4-hydroxy-tetrahydrodipicolinate reductase (EC 1.17.1.8)	isu;Lysine_Biosynthesis_DAP_Pathway,_GJO_scratch isu;Lysine_Biosynthesis_DAP_Pathway
CDS1344	chromosome	-	1505284	1505925	FIG00649665: hypothetical protein
CDS1345	chromosome	-	1505925	1506815	Chromosome (plasmid) partitioning protein ParB	isu;Plasmid_replication
CDS1346	chromosome	-	1506853	1507626	Chromosome (plasmid) partitioning protein ParA	icw(1);Plasmid_replication
CDS1347	chromosome	-	1507790	1508620	Ferric siderophore transport system, periplasmic binding protein TonB	idu(1);Hemin_transport_system idu(1);Ton_and_Tol_transport_systems idu(1);Campylobacter_Iron_Metabolism
CDS1348	chromosome	-	1508886	1510172	Adenylosuccinate synthetase (EC 6.3.4.4)	isu;Purine_conversions
CDS1349	chromosome	+	1510397	1510522	hypothetical protein
CDS1350	chromosome	+	1510650	1511237	hypothetical protein
CDS1351	chromosome	+	1511269	1511661	hypothetical protein
CDS1352	chromosome	-	1511835	1513427	Bis-ABC ATPase BT1543
CDS1353	chromosome	+	1513426	1513608	hypothetical protein
CDS1354	chromosome	+	1513680	1514234	Hypoxanthine-guanine phosphoribosyltransferase (EC 2.4.2.8)	icw(1);Purine_conversions isu;Cell_division-ribosomal_stress_proteins_cluster
CDS1355	chromosome	+	1514361	1514942	Adenylate kinase (EC 2.7.4.3)	icw(1);Purine_conversions
CDS1356	chromosome	+	1515023	1516006	GTP-binding protein Obg	isu;CBSS-176279.3.peg.868
CDS1357	chromosome	+	1516230	1516718	hypothetical protein
CDS1358	chromosome	+	1516809	1518119	ATP-dependent RNA helicase RhlE (EC 3.6.4.13)
CDS1359	chromosome	-	1518167	1518934	Uncharacterized metal-dependent hydrolase YcfH
CDS1360	chromosome	-	1518941	1519462	hypothetical protein
CDS1361	chromosome	-	1519455	1520414	hypothetical protein
CDS1362	chromosome	-	1520489	1521460	Geranylgeranyl diphosphate synthase (EC 2.5.1.29)	isu;Isoprenoinds_for_Quinones
CDS1363	chromosome	-	1521527	1521679	hypothetical protein
CDS1364	chromosome	-	1521870	1523012	Probable low-affinity inorganic phosphate transporter	isu;Phosphate_metabolism
CDS1365	chromosome	-	1523033	1523671	Phosphate transport regulator (distant homolog of PhoU)	icw(1);Phosphate_metabolism
CDS1366	chromosome	-	1523823	1525511	DEAD-box ATP-dependent RNA helicase DeaD (= CshA) (EC 3.6.4.13)
CDS1367	chromosome	+	1525752	1526417	hypothetical protein
CDS1368	chromosome	+	1526518	1527312	hypothetical protein
CDS1369	chromosome	+	1527315	1528793	hypothetical protein
CDS1370	chromosome	-	1528786	1529853	hypothetical protein
CDS1371	chromosome	-	1529922	1530776	Glycosyltransferase
CDS1372	chromosome	-	1530868	1532268	Aspartate ammonia-lyase (EC 4.3.1.1)	isu;Glutamine,_Glutamate,_Aspartate_and_Asparagine_Biosynthesis
CDS1373	chromosome	-	1532367	1533392	N-acetylmuramoyl-L-alanine amidase (EC 3.5.1.28)	idu(1);Murein_Hydrolases idu(1);Recycling_of_Peptidoglycan_Amino_Acids
CDS1374	chromosome	-	1534242	1534610	hypothetical protein
CDS1375	chromosome	-	1534979	1535479	hypothetical protein
CDS1376	chromosome	-	1535486	1535944	hypothetical protein
CDS1377	chromosome	-	1535945	1536268	hypothetical protein
CDS1378	chromosome	-	1536327	1537172	hypothetical protein
CDS1379	chromosome	-	1537191	1538201	Ribosomal protein L11 methyltransferase
CDS1380	chromosome	-	1538352	1539065	Oxidoreductase, short-chain dehydrogenase/reductase family
CDS1381	chromosome	-	1539286	1540851	Metallophosphoesterase
CDS1382	chromosome	-	1540958	1542412	Cell surface glycan-binding lipoprotein, utilization system for glycans and polysaccharides (PUL), SusD family
CDS1383	chromosome	-	1542424	1545399	Outer membrane TonB-dependent transporter, utilization system for glycans and polysaccharides (PUL), SusC family
CDS1384	chromosome	-	1545724	1546464	Glycerophosphoryl diester phosphodiesterase (EC 3.1.4.46)	isu;Glycerol_and_Glycerol-3-phosphate_Uptake_and_Utilization
CDS1385	chromosome	+	1546652	1548667	DNA ligase (NAD(+)) (EC 6.5.1.2)
CDS1386	chromosome	+	1548773	1549417	Mg(2+)-transport-ATPase-associated protein MgtC
CDS1387	chromosome	+	1549825	1551963	FIG00654191: hypothetical protein
CDS1388	chromosome	-	1552140	1552706	hypothetical protein
CDS1389	chromosome	-	1552808	1555672	Zinc protease CHU_1230, M16 family
CDS1390	chromosome	-	1555862	1556017	hypothetical protein
CDS1391	chromosome	+	1556200	1559046	DNA polymerase I (EC 2.7.7.7)	isu;DNA_Repair_Base_Excision
CDS1392	chromosome	-	1559184	1559801	hypothetical protein
CDS1393	chromosome	-	1559810	1560466	hypothetical protein
CDS1394	chromosome	-	1560526	1561083	hypothetical protein
CDS1395	chromosome	-	1561117	1561890	hypothetical protein
CDS1396	chromosome	-	1561924	1562322	hypothetical protein
CDS1397	chromosome	-	1562363	1563112	hypothetical protein
CDS1398	chromosome	-	1563132	1563524	hypothetical protein
CDS1399	chromosome	-	1563526	1564182	Gll0036 protein
CDS1400	chromosome	-	1564231	1564581	hypothetical protein
CDS1401	chromosome	-	1564763	1565173	FIG00414141: hypothetical protein
CDS1402	chromosome	-	1565554	1566630	hypothetical protein
CDS1403	chromosome	-	1566623	1568257	hypothetical protein
CDS1404	chromosome	-	1568260	1570197	VgrG protein	idu(1);USS-DB-7
CDS1405	chromosome	-	1570240	1571112	Membrane-bound lytic murein transglycosylase D
CDS1406	chromosome	-	1571157	1573652	T6SS AAA+ chaperone ClpV (TssH)
CDS1407	chromosome	-	1573924	1574328	FIG00414141: hypothetical protein
CDS1408	chromosome	-	1574516	1575478	hypothetical protein
CDS1409	chromosome	-	1575585	1576115	hypothetical protein
CDS1410	chromosome	-	1576416	1577078	hypothetical protein
CDS1411	chromosome	-	1577095	1580238	hypothetical protein
CDS1412	chromosome	-	1580263	1580766	hypothetical protein
CDS1413	chromosome	-	1580862	1583261	hypothetical protein
CDS1414	chromosome	-	1583308	1584213	hypothetical protein
CDS1415	chromosome	-	1584267	1584794	hypothetical protein
CDS1416	chromosome	-	1584806	1585342	hypothetical protein
CDS1417	chromosome	+	1585598	1586191	Two-component transcriptional response regulator, LuxR family
CDS1418	chromosome	+	1586332	1586622	DNA-binding protein HU	isu;DNA_structural_proteins,_bacterial
CDS1419	chromosome	+	1586987	1588546	Ribonuclease G
CDS1420	chromosome	+	1595007	1595120	hypothetical protein
CDS1421	chromosome	+	1595451	1596077	Uncharacterized Nudix hydrolase NudL
CDS1422	chromosome	+	1596105	1596905	FIG00431159: hypothetical protein
CDS1423	chromosome	+	1596924	1597361	hypothetical protein
CDS1424	chromosome	+	1597368	1598705	Amino acid ligase similar to peptidoglycan synthetases
CDS1425	chromosome	-	1598758	1599204	hypothetical protein
CDS1426	chromosome	-	1599296	1599574	probable RebB like protein
CDS1427	chromosome	-	1599675	1600550	oxidoreductase of aldo/keto reductase family, subgroup 1
CDS1428	chromosome	-	1600585	1601490	Transcriptional regulator, LysR family
CDS1429	chromosome	+	1601713	1602327	Modulator of drug activity B
CDS1430	chromosome	+	1602327	1602614	hypothetical protein
CDS1431	chromosome	+	1602666	1603196	hypothetical protein
CDS1432	chromosome	-	1603247	1603690	4-carboxymuconolactone decarboxylase domain/alkylhydroperoxidase AhpD family core domain protein
CDS1433	chromosome	-	1603756	1604328	cAMP-binding proteins - catabolite gene activator and regulatory subunit of cAMP-dependent protein kinases
CDS1434	chromosome	+	1604394	1604759	Protein of unknown function DUF1304
CDS1435	chromosome	-	1605261	1605698	hypothetical protein
CDS1436	chromosome	-	1605995	1608064	TonB-dependent receptor; Outer membrane receptor for ferrienterochelin and colicins	idu(11);Ton_and_Tol_transport_systems
CDS1437	chromosome	+	1608187	1609374	Homogentisate 1,2-dioxygenase (EC 1.13.11.5)	isu;Homogentisate_pathway_of_aromatic_compound_degradation
CDS1438	chromosome	+	1609549	1610823	4-hydroxybutyrate coenzyme A transferase
CDS1439	chromosome	+	1611018	1612148	4-hydroxyphenylpyruvate dioxygenase (EC 1.13.11.27)	isu;Plastoquinone_and_Tocopherol_Biosynthesis isu;Tocopherol_Biosynthesis icw(2);Homogentisate_pathway_of_aromatic_compound_degradation isu;Plastoquinone_Biosynthesis
CDS1440	chromosome	+	1612170	1612694	hypothetical protein
CDS1441	chromosome	+	1612798	1614045	Fumarylacetoacetase (EC 3.7.1.2)	icw(1);Homogentisate_pathway_of_aromatic_compound_degradation isu;Salicylate_and_gentisate_catabolism
CDS1442	chromosome	+	1614162	1614482	hypothetical protein
CDS1443	chromosome	+	1614520	1615365	hypothetical protein
CDS1444	chromosome	-	1615444	1616292	Esterase/lipase/thioesterase family protein
CDS1445	chromosome	+	1616446	1617219	hypothetical protein
CDS1446	chromosome	+	1617206	1617589	hypothetical protein
CDS1447	chromosome	+	1617659	1618681	hypothetical protein
CDS1448	chromosome	+	1618704	1619837	Beta-lactamase class C-like and penicillin binding proteins (PBPs) superfamily
CDS1449	chromosome	-	1619939	1620706	Phospholipase D/Transphosphatidylase (EC 3.1.4.4)
CDS1450	chromosome	-	1620794	1621612	Putative lipase
CDS1451	chromosome	-	1621717	1624446	TonB-dependent receptor	idu(11);Ton_and_Tol_transport_systems
CDS1452	chromosome	-	1624554	1626887	ATP-dependent DNA helicase UvrD/PcrA (EC 3.6.4.12)
CDS1453	chromosome	-	1627024	1627398	hypothetical protein
CDS1454	chromosome	-	1627411	1629267	hypothetical protein
CDS1455	chromosome	+	1629648	1630961	FIG015547: peptidase, M16 family
CDS1456	chromosome	+	1631007	1633052	FIG015287: Zinc protease
CDS1457	chromosome	+	1633183	1633539	Protein translocase membrane subunit SecG
CDS1458	chromosome	-	1633623	1634657	hypothetical protein
CDS1459	chromosome	-	1634654	1635787	UDP-glucose 4-epimerase (EC 5.1.3.2)	idu(3);Rhamnose_containing_glycans idu(3);CBSS-296591.1.peg.2330 idu(3);Lactose_and_Galactose_Uptake_and_Utilization idu(3);N-linked_Glycosylation_in_Bacteria idu(3);Lacto-N-Biose_I_and_Galacto-N-Biose_Metabolic_Pathway
CDS1460	chromosome	-	1635792	1636343	Serine acetyltransferase (EC 2.3.1.30)	isu;Conserved_gene_cluster_possibly_involved_in_RNA_metabolism isu;Methionine_Biosynthesis
CDS1461	chromosome	-	1636340	1637131	Putative N-acetylgalactosaminyl-diphosphoundecaprenol glucuronosyltransferase	idu(1);Teichuronic_acid_biosynthesis
CDS1462	chromosome	-	1637155	1637769	Recombination protein RecR	isu;DNA_processing_cluster isu;DNA_repair,_bacterial_RecFOR_pathway
CDS1463	chromosome	+	1637809	1637922	hypothetical protein
CDS1464	chromosome	+	1638045	1638650	hypothetical protein
CDS1465	chromosome	+	1638669	1639160	hypothetical protein
CDS1466	chromosome	+	1639243	1640688	Cytosol nonspecific dipeptidase (EC 3.4.13.18)
CDS1467	chromosome	+	1640805	1641038	hypothetical protein
CDS1468	chromosome	+	1641022	1641321	hypothetical protein
CDS1469	chromosome	+	1641335	1641916	Lysine decarboxylase family
CDS1470	chromosome	-	1641983	1642312	Ferredoxin, 2Fe-2S	isu;Iron-sulfur_cluster_assembly isu;Soluble_cytochromes_and_functionally_related_electron_carriers isu;Alanine_biosynthesis
CDS1471	chromosome	-	1642385	1643440	Thioredoxin reductase (EC 1.8.1.9)	idu(3);pyrimidine_conversions idu(3);Thioredoxin-disulfide_reductase idu(3);Glycine_reductase,_sarcosine_reductase_and_betaine_reductase
CDS1472	chromosome	+	1643597	1644367	ATP-dependent exoDNAse (exonuclease V) alpha subunit - helicase superfamily I member
CDS1473	chromosome	-	1644469	1644582	hypothetical protein
CDS1474	chromosome	-	1644666	1645310	hypothetical protein
CDS1475	chromosome	-	1645300	1647021	hypothetical protein
CDS1476	chromosome	-	1647100	1648110	Phenylalanyl-tRNA synthetase alpha chain (EC 6.1.1.20)	isu;tRNA_aminoacylation,_Phe
CDS1477	chromosome	-	1648272	1648931	Rhodanese-like domain protein
CDS1478	chromosome	+	1649017	1649952	Ferric iron ABC transporter, ATP-binding protein
CDS1479	chromosome	-	1650524	1650868	Protein PhnA
CDS1480	chromosome	+	1651074	1652279	TRNA and rRNA cytosine-C5-methylase
CDS1481	chromosome	+	1652388	1654052	hypothetical protein
CDS1482	chromosome	+	1654371	1656044	Asparagine synthetase [glutamine-hydrolyzing] (EC 6.3.5.4)	idu(1);Glutamine,_Glutamate,_Aspartate_and_Asparagine_Biosynthesis idu(1);Glutamate_and_Aspartate_uptake_in_Bacteria idu(1);Cyanophycin_Metabolism
CDS1483	chromosome	+	1656288	1657130	hypothetical protein
CDS1484	chromosome	+	1657305	1658708	Uncharacterized MFS-type transporter
CDS1485	chromosome	+	1659229	1660131	Pirin
CDS1486	chromosome	+	1660146	1660679	hypothetical protein
CDS1487	chromosome	+	1660687	1661085	hypothetical protein
CDS1488	chromosome	+	1661087	1661386	acetyltransferase, GNAT family
CDS1489	chromosome	+	1661518	1662957	Sodium/iodide co-transporter
CDS1490	chromosome	+	1663198	1664049	Transketolase, N-terminal section (EC 2.2.1.1)	isu;Pentose_phosphate_pathway
CDS1491	chromosome	+	1664103	1665050	Transketolase, C-terminal section (EC 2.2.1.1)	icw(1);Pentose_phosphate_pathway
CDS1492	chromosome	-	1665100	1665513	COGs COG3558
CDS1493	chromosome	-	1665517	1666044	Transcriptional regulator, AcrR family
CDS1494	chromosome	-	1666219	1666596	hypothetical protein
CDS1495	chromosome	-	1666665	1667135	Transcriptional regulator, AsnC family
CDS1496	chromosome	-	1667270	1672066	hypothetical protein
CDS1497	chromosome	+	1672071	1673087	N(6)-L-threonylcarbamoyladenine synthase (EC 2.3.1.234)
CDS1498	chromosome	+	1673084	1673479	hypothetical protein
CDS1499	chromosome	+	1673476	1674171	16S rRNA (uracil(1498)-N(3))-methyltransferase (EC 2.1.1.193)
CDS1500	chromosome	-	1674721	1675068	hypothetical protein
CDS1501	chromosome	-	1675221	1675391	hypothetical protein
CDS1502	chromosome	-	1675817	1676278	hypothetical protein
CDS1503	chromosome	-	1676449	1676733	hypothetical protein
CDS1504	chromosome	-	1676776	1677189	hypothetical protein
CDS1505	chromosome	-	1677267	1677536	hypothetical protein
CDS1506	chromosome	-	1677561	1677860	hypothetical protein
CDS1507	chromosome	-	1677870	1681583	hypothetical protein
CDS1508	chromosome	-	1681549	1684449	hypothetical protein
CDS1509	chromosome	-	1684456	1686084	hypothetical protein
CDS1510	chromosome	+	1686216	1686359	hypothetical protein
CDS1511	chromosome	-	1686417	1686560	hypothetical protein
CDS1512	chromosome	-	1686672	1687352	tRNA (guanosine(18)-2'-O)-methyltransferase (EC 2.1.1.34)	isu;RNA_methylation
CDS1513	chromosome	+	1687432	1688457	L-asparaginase I, cytoplasmic (EC 3.5.1.1)	isu;Glutamine,_Glutamate,_Aspartate_and_Asparagine_Biosynthesis
CDS1514	chromosome	+	1688682	1690244	hypothetical protein
CDS1515	chromosome	-	1690391	1691086	hypothetical protein
CDS1516	chromosome	-	1691113	1691226	hypothetical protein
CDS1517	chromosome	-	1691340	1692872	hypothetical protein
CDS1518	chromosome	-	1693239	1694939	hypothetical protein
CDS1519	chromosome	-	1695508	1696926	RND efflux system, outer membrane lipoprotein, NodT family	isu;Multidrug_Resistance_Efflux_Pumps
CDS1520	chromosome	-	1696937	1700131	RND efflux system, inner membrane transporter
CDS1521	chromosome	-	1700156	1701373	RND efflux system, membrane fusion protein
CDS1522	chromosome	-	1701381	1701842	Multi antimicrobial extrusion protein (Na(+)/drug antiporter), MATE family of MDR efflux pumps	isu;Multidrug_Resistance_Efflux_Pumps
CDS1523	chromosome	+	1702330	1702728	hypothetical protein
CDS1524	chromosome	-	1702786	1703046	hypothetical protein
CDS1525	chromosome	-	1703107	1704141	FAD-dependent cmnm(5)s(2)U34 oxidoreductase
CDS1526	chromosome	-	1704196	1705134	GldN
CDS1527	chromosome	-	1705144	1706736	FIG00649784: hypothetical protein
CDS1528	chromosome	-	1706787	1707479	FIG00648934: hypothetical protein
CDS1529	chromosome	-	1707544	1708962	GldJ
CDS1530	chromosome	-	1709071	1710924	Glutamine--fructose-6-phosphate aminotransferase [isomerizing] (EC 2.6.1.16)
CDS1531	chromosome	-	1710969	1712555	hypothetical protein
CDS1532	chromosome	-	1712571	1713341	Similar to glycogen synthase (EC 2.4.1.21)
CDS1533	chromosome	+	1713523	1714371	Pantoate--beta-alanine ligase (EC 6.3.2.1)	isu;Coenzyme_A_Biosynthesis_cluster isu;Coenzyme_A_Biosynthesis
CDS1534	chromosome	+	1715097	1715612	Shikimate kinase I (EC 2.7.1.71)	isu;Common_Pathway_For_Synthesis_of_Aromatic_Compounds_(DAHP_synthase_to_chorismate) isu;Benzoate_transport_and_degradation_cluster
CDS1535	chromosome	-	1715624	1716061	Ribosome-associated heat shock protein implicated in the recycling of the 50S subunit (S4 paralog)	isu;DNA_replication_cluster_1 isu;Cell_division-ribosomal_stress_proteins_cluster
CDS1536	chromosome	+	1716116	1716874	hypothetical protein
CDS1537	chromosome	-	1716914	1718431	Ferredoxin-dependent glutamate synthase (EC 1.4.7.1)	isu;Glutamine,_Glutamate,_Aspartate_and_Asparagine_Biosynthesis isu;Ammonia_assimilation
CDS1538	chromosome	+	1718709	1719350	hypothetical protein
CDS1539	chromosome	-	1719502	1720848	tRNA t(6)A37-methylthiotransferase (EC 2.8.4.5)
CDS1540	chromosome	-	1720915	1721586	hypothetical protein
CDS1541	chromosome	-	1721617	1723710	hypothetical protein
CDS1542	chromosome	-	1723841	1724638	hypothetical protein
CDS1543	chromosome	+	1724832	1726496	Glycogen phosphorylase (EC 2.4.1.1)	isu;Glycogen_metabolism isu;Maltose_and_Maltodextrin_Utilization
CDS1544	chromosome	-	1726643	1726834	hypothetical protein
CDS1545	chromosome	-	1726848	1727321	hypothetical protein
CDS1546	chromosome	+	1727440	1729569	Dipeptidyl peptidase IV
CDS1547	chromosome	-	1729633	1729917	hypothetical protein
CDS1548	chromosome	-	1729914	1730168	hypothetical protein
CDS1549	chromosome	+	1730254	1731909	Di-tripeptide/cation symporter
CDS1550	chromosome	+	1731925	1732065	hypothetical protein
CDS1551	chromosome	+	1732044	1733798	Di-tripeptide/cation symporter
CDS1552	chromosome	+	1733937	1735448	Di-tripeptide/cation symporter
CDS1553	chromosome	+	1735488	1736021	Thioredoxin	idu(3);CBSS-315749.4.peg.3658 idu(3);Glycine_reductase,_sarcosine_reductase_and_betaine_reductase
CDS1554	chromosome	+	1736092	1738176	ATP-dependent DNA helicase RecG (EC 3.6.4.12)
CDS1555	chromosome	-	1738663	1739106	hypothetical protein
CDS1556	chromosome	-	1739103	1739675	hypothetical protein
CDS1557	chromosome	-	1739970	1740476	hypothetical protein
CDS1558	chromosome	-	1740671	1741543	4-hydroxy-tetrahydrodipicolinate synthase (EC 4.3.3.7)	isu;Lysine_Biosynthesis_DAP_Pathway,_GJO_scratch isu;Lysine_Biosynthesis_DAP_Pathway
CDS1559	chromosome	+	1741742	1742503	5'-nucleotidase (EC 3.1.3.5)	icw(1);Purine_conversions icw(1);pyrimidine_conversions
CDS1560	chromosome	+	1742500	1743450	5'-nucleotidase (EC 3.1.3.5)	icw(1);Purine_conversions icw(1);pyrimidine_conversions
CDS1561	chromosome	+	1743453	1745735	Immunoreactive 84kD antigen PG93
CDS1562	chromosome	+	1745735	1746421	DNA recombination and repair protein RecO	isu;Glycyl-tRNA_synthetase_containing_cluster isu;DNA_repair,_bacterial_RecFOR_pathway isu;CBSS-176299.4.peg.1292
CDS1563	chromosome	-	1746441	1749095	hypothetical protein
CDS1564	chromosome	-	1749171	1749455	hypothetical protein
CDS1565	chromosome	-	1749457	1750266	Glucose 1-dehydrogenase (EC 1.1.1.47)	isu;D-gluconate_and_ketogluconates_metabolism
CDS1566	chromosome	-	1750341	1750814	hypothetical protein
CDS1567	chromosome	-	1750819	1751433	hypothetical protein
CDS1568	chromosome	-	1751564	1751968	hypothetical protein
CDS1569	chromosome	-	1752090	1753595	Malate:quinone oxidoreductase (EC 1.1.5.4)
CDS1570	chromosome	-	1753806	1754843	Glycerol-3-phosphate dehydrogenase [NAD(P)+] (EC 1.1.1.94)	isu;Glycerol_and_Glycerol-3-phosphate_Uptake_and_Utilization
CDS1571	chromosome	+	1754853	1755020	hypothetical protein
CDS1572	chromosome	+	1755071	1756069	Peptidase M23B
CDS1573	chromosome	-	1756144	1756794	Rrf2-linked NADH-flavin reductase
CDS1574	chromosome	-	1756852	1757262	Rrf2 family transcriptional regulator, group III	isu;Rrf2_family_transcriptional_regulators
CDS1575	chromosome	-	1757329	1758279	hypothetical protein
CDS1576	chromosome	-	1758396	1758830	FKBP-type peptidyl-prolyl cis-trans isomerase FklB (EC 5.2.1.8)	isu;Peptidyl-prolyl_cis-trans_isomerase
CDS1577	chromosome	+	1759029	1760030	Catalase (EC 1.11.1.6)	isu;Oxidative_stress isu;Protection_from_Reactive_Oxygen_Species
CDS1578	chromosome	+	1773022	1773168	hypothetical protein
CDS1579	chromosome	-	1773619	1774710	Integral membrane protein TerC
CDS1580	chromosome	-	1774826	1775437	Tellurium resistance protein
CDS1581	chromosome	-	1775483	1776433	FIG00907672: hypothetical protein
CDS1582	chromosome	-	1776449	1777618	FIG00906902: hypothetical protein
CDS1583	chromosome	-	1777626	1778180	Tellurium resistance protein TerD
CDS1584	chromosome	-	1778170	1778994	FIG00907036: hypothetical protein
CDS1585	chromosome	-	1778998	1779672	hypothetical protein
CDS1586	chromosome	-	1779938	1781476	Sulfate permease
CDS1587	chromosome	+	1781639	1782088	Glyoxalase family protein
CDS1588	chromosome	-	1782146	1783243	Putative stomatin/prohibitin-family membrane protease subunit PA4582
CDS1589	chromosome	-	1783256	1783405	hypothetical protein
CDS1590	chromosome	-	1783478	1783591	hypothetical protein
CDS1591	chromosome	+	1783977	1784090	hypothetical protein
CDS1592	chromosome	-	1784135	1784698	Phosphohydrolase (MutT/nudix family protein)
CDS1593	chromosome	-	1784811	1785296	DUF458 domain-containing protein
CDS1594	chromosome	+	1786883	1787005	hypothetical protein
CDS1595	chromosome	-	1787357	1788376	hypothetical protein
CDS1596	chromosome	-	1788366	1790045	hypothetical protein
CDS1597	chromosome	-	1790029	1792428	hypothetical protein
CDS1598	chromosome	-	1792419	1793162	hypothetical protein
CDS1599	chromosome	-	1793135	1794268	Putative 2-component regulator
CDS1600	chromosome	-	1794505	1795146	hypothetical protein
CDS1601	chromosome	-	1795183	1796211	Hexuronate utilization operon transcriptional repressor ExuR	isu;D-Galacturonate_and_D-Glucuronate_Utilization
CDS1602	chromosome	-	1796482	1797192	Purine nucleoside phosphorylase (EC 2.4.2.1)	idu(2);Purine_conversions idu(2);Adenosyl_nucleosidases idu(2);Deoxyribose_and_Deoxynucleoside_Catabolism idu(2);pyrimidine_conversions
CDS1603	chromosome	+	1797439	1798233	hypothetical protein
CDS1604	chromosome	+	1798462	1798944	hypothetical protein
CDS1605	chromosome	+	1799670	1800206	hypothetical protein
CDS1606	chromosome	+	1800505	1800951	hypothetical protein
CDS1607	chromosome	-	1801130	1802746	Altronate dehydratase (EC 4.2.1.7)
CDS1608	chromosome	-	1802751	1804214	Altronate oxidoreductase (EC 1.1.1.58)	icw(1);D-Galacturonate_and_D-Glucuronate_Utilization
CDS1609	chromosome	-	1804470	1806008	Hexuronate transporter	icw(3);D-Galacturonate_and_D-Glucuronate_Utilization
CDS1610	chromosome	-	1806169	1806828	4-hydroxy-2-oxoglutarate aldolase (EC 4.1.3.16) @ 2-dehydro-3-deoxyphosphogluconate aldolase (EC 4.1.2.14)	icw(2);D-Galacturonate_and_D-Glucuronate_Utilization
CDS1611	chromosome	-	1806907	1807911	2-dehydro-3-deoxygluconokinase (EC 2.7.1.45)
CDS1612	chromosome	-	1808212	1809609	Uronate isomerase (EC 5.3.1.12)	icw(4);D-Galacturonate_and_D-Glucuronate_Utilization
CDS1613	chromosome	-	1809628	1810410	2-dehydro-3-deoxy-D-gluconate 5-dehydrogenase (EC 1.1.1.127) @ 2-deoxy-D-gluconate 3-dehydrogenase (EC 1.1.1.125)	isu;D-Galacturonate_and_D-Glucuronate_Utilization icw(2);D-Galacturonate_and_D-Glucuronate_Utilization
CDS1614	chromosome	-	1810419	1811255	4-deoxy-L-threo-5-hexosulose-uronate ketol-isomerase (EC 5.3.1.17)	icw(1);D-Galacturonate_and_D-Glucuronate_Utilization
CDS1615	chromosome	+	1812106	1815123	Outer membrane TonB-dependent transporter, utilization system for glycans and polysaccharides (PUL), SusC family
CDS1616	chromosome	+	1815134	1816969	Cell surface glycan-binding lipoprotein, utilization system for glycans and polysaccharides (PUL), SusD family
CDS1617	chromosome	+	1817047	1818069	rhamnogalacturonan acetylesterase
CDS1618	chromosome	+	1818101	1819513	Pectate lyase (EC 4.2.2.2)
CDS1619	chromosome	+	1819560	1820813	Rhamnogalacturonides degradation protein RhiN	idu(3);D-Galacturonate_and_D-Glucuronate_Utilization
CDS1620	chromosome	+	1820868	1822511	Xylan 1,4-beta-xylosidase (EC 3.2.1.37)
CDS1621	chromosome	+	1822594	1823439	rhamnogalacturonan acetylesterase
CDS1622	chromosome	+	1823441	1825108	Polygalacturonase (EC 3.2.1.15)	icw(2);D-Galacturonate_and_D-Glucuronate_Utilization
CDS1623	chromosome	+	1825141	1826052	Pectinesterase (EC 3.1.1.11)	isu;D-Galacturonate_and_D-Glucuronate_Utilization
CDS1624	chromosome	+	1826230	1827207	rhamnogalacturonan acetylesterase
CDS1625	chromosome	+	1827254	1827991	rhamnogalacturonan acetylesterase
CDS1626	chromosome	+	1828012	1828350	hypothetical protein
CDS1627	chromosome	+	1828583	1829692	Pectate lyase (EC 4.2.2.2)
CDS1628	chromosome	-	1829763	1830785	Pectate lyase precursor (EC 4.2.2.2)	icw(1);D-Galacturonate_and_D-Glucuronate_Utilization
CDS1629	chromosome	-	1830789	1831973	hypothetical protein
CDS1630	chromosome	-	1832235	1835222	hypothetical protein
CDS1631	chromosome	-	1835450	1835980	hypothetical protein
CDS1632	chromosome	-	1836054	1846382	hypothetical protein
CDS1633	chromosome	-	1846482	1847108	hypothetical protein
CDS1634	chromosome	+	1847769	1848392	hypothetical protein
CDS1635	chromosome	-	1848483	1849037	Alkyl hydroperoxide reductase and/or thiol-specific antioxidant family (AhpC/TSA) protein
CDS1636	chromosome	+	1849338	1849934	Transcriptional regulator, AcrR family
CDS1637	chromosome	+	1850264	1851424	RND efflux system, membrane fusion protein
CDS1638	chromosome	+	1851655	1854837	RND efflux system, inner membrane transporter
CDS1639	chromosome	+	1855105	1856517	Efflux transport system, outer membrane factor (OMF) lipoprotein
CDS1640	chromosome	-	1856714	1857634	tRNA dimethylallyltransferase (EC 2.5.1.75)	isu;tRNA_processing
CDS1641	chromosome	+	1857652	1857789	hypothetical protein
CDS1642	chromosome	+	1857820	1858677	UPF0701 protein YicC
CDS1643	chromosome	+	1858775	1859341	Guanylate kinase (EC 2.7.4.8)	isu;Purine_conversions
CDS1644	chromosome	+	1859461	1860480	Quinolinate synthetase (EC 2.5.1.72)	isu;Mycobacterium_virulence_operon_possibly_involved_in_quinolinate_biosynthesis isu;NAD_and_NADP_cofactor_biosynthesis_global
CDS1645	chromosome	-	1860543	1860734	hypothetical protein
CDS1646	chromosome	+	1860956	1861324	Dihydroneopterin aldolase (EC 4.1.2.25)	isu;Folate_Biosynthesis
CDS1647	chromosome	+	1861360	1862724	hypothetical protein
CDS1648	chromosome	+	1862738	1863244	hypothetical protein
CDS1649	chromosome	-	1863539	1864000	hypothetical protein
CDS1650	chromosome	-	1864061	1864591	hypothetical protein
CDS1651	chromosome	+	1864842	1865789	hypothetical protein
CDS1652	chromosome	+	1866016	1866168	hypothetical protein
CDS1653	chromosome	-	1866303	1866581	hypothetical protein
CDS1654	chromosome	+	1866917	1867246	hypothetical protein
CDS1655	chromosome	-	1867605	1871381	hypothetical protein
CDS1656	chromosome	-	1871835	1872125	hypothetical protein
CDS1657	chromosome	-	1872261	1872680	hypothetical protein
CDS1658	chromosome	+	1872938	1873477	hypothetical protein
CDS1659	chromosome	+	1873528	1875171	hypothetical protein
CDS1660	chromosome	+	1875213	1876283	Chorismate synthase (EC 4.2.3.5)	isu;Common_Pathway_For_Synthesis_of_Aromatic_Compounds_(DAHP_synthase_to_chorismate)
CDS1661	chromosome	+	1876298	1876861	hypothetical protein
CDS1662	chromosome	+	1876863	1877615	hypothetical protein
CDS1663	chromosome	+	1877634	1878173	thioredoxin, putative
CDS1664	chromosome	+	1878255	1878602	hypothetical protein
CDS1665	chromosome	+	1878755	1880134	Orotate phosphoribosyltransferase (EC 2.4.2.10) / Orotidine 5'-phosphate decarboxylase (EC 4.1.1.23)	isu;Riboflavin_synthesis_cluster
CDS1666	chromosome	+	1880220	1883009	Aminopeptidase N
CDS1667	chromosome	-	1883077	1883994	hypothetical protein
CDS1668	chromosome	-	1884093	1884926	5'-nucleotidase (EC 3.1.3.5)	idu(2);Purine_conversions idu(2);pyrimidine_conversions
CDS1669	chromosome	+	1885113	1888325	hypothetical protein
CDS1670	chromosome	+	1888434	1889432	tRNA-dihydrouridine synthase DusB
CDS1671	chromosome	-	1889490	1890233	Deoxyribose-phosphate aldolase (EC 4.1.2.4)	isu;Deoxyribose_and_Deoxynucleoside_Catabolism
CDS1672	chromosome	-	1890239	1890709	Transcriptional regulator, AsnC family
CDS1673	chromosome	-	1890742	1891674	hypothetical protein
CDS1674	chromosome	-	1892052	1892723	tRNA (guanine(37)-N(1))-methyltransferase (EC 2.1.1.228)
CDS1675	chromosome	-	1892720	1893982	NADH dehydrogenase (EC 1.6.99.3)	idu(1);Respiratory_dehydrogenases_1 idu(1);Riboflavin_synthesis_cluster
CDS1676	chromosome	+	1894049	1894912	Lysozyme M1 precursor (EC 3.2.1.17)
CDS1677	chromosome	-	1895014	1896063	hypothetical protein
CDS1678	chromosome	-	1896189	1896704	hypothetical protein
CDS1679	chromosome	+	1896971	1898869	Bis-ABC ATPase Uup
CDS1680	chromosome	-	1898948	1900003	Oxidoreductase
CDS1681	chromosome	+	1900168	1902441	Ferrichrome-iron receptor
CDS1682	chromosome	+	1902527	1903042	hypothetical protein
CDS1683	chromosome	+	1903186	1903779	hypothetical protein
CDS1684	chromosome	-	1903889	1904524	Alkyl hydroperoxide reductase subunit C-like protein	idu(2);Oxidative_stress idu(2);Rubrerythrin idu(2);Thioredoxin-disulfide_reductase
CDS1685	chromosome	+	1904619	1905494	hypothetical protein
CDS1686	chromosome	-	1905547	1907748	hypothetical protein
CDS1687	chromosome	-	1907761	1908207	hypothetical protein
CDS1688	chromosome	-	1908343	1909533	Succinyl-CoA ligase [ADP-forming] beta chain (EC 6.2.1.5)
CDS1689	chromosome	-	1909644	1910567	hypothetical protein
CDS1690	chromosome	+	1910739	1911416	Transcriptional regulator, AcrR family
CDS1691	chromosome	+	1911427	1913091	HlyB/MsbA family ABC transporter
CDS1692	chromosome	+	1913102	1914415	RND efflux system, membrane fusion protein
CDS1693	chromosome	+	1914399	1915805	hypothetical protein
CDS1694	chromosome	-	1915824	1917101	Chloride channel protein
CDS1695	chromosome	-	1917338	1917724	FIG00018398: hypothetical regulator
CDS1696	chromosome	-	1917721	1917876	hypothetical protein
CDS1697	chromosome	-	1917876	1919204	Hydroxymethylglutaryl-CoA reductase (EC 1.1.1.34)	isu;Mevalonate_Branch_of_Isoprenoid_Biosynthesis isu;Isoprenoid_Biosynthesis isu;Leucine_Degradation_and_HMG-CoA_Metabolism
CDS1698	chromosome	+	1919351	1920610	Biotin synthase related domain containing protein
CDS1699	chromosome	+	1920684	1921442	Domain often clustered or fused with uracil-DNA glycosylase	isu;Uracil-DNA_glycosylase
CDS1700	chromosome	+	1921604	1922590	6-phosphofructokinase (EC 2.7.1.11)	isu;N-Acetyl-Galactosamine_and_Galactosamine_Utilization isu;D-Tagatose_and_Galactitol_Utilization
CDS1701	chromosome	+	1922620	1923624	NAD-dependent glyceraldehyde-3-phosphate dehydrogenase (EC 1.2.1.12)	isu;Pyridoxin_(Vitamin_B6)_Biosynthesis
CDS1702	chromosome	-	1923734	1924531	hypothetical protein
CDS1703	chromosome	+	1924688	1925884	hypothetical protein
CDS1704	chromosome	+	1926077	1927078	RecA protein	isu;DNA_repair_system_including_RecA,_MutS_and_a_hypothetical_protein isu;DNA_repair,_bacterial_RecFOR_pathway isu;RecA_and_RecX isu;DNA_repair,_bacterial
CDS1705	chromosome	+	1927285	1929177	Chaperone protein HtpG	isu;Protein_chaperones
CDS1706	chromosome	-	1929280	1929576	Methylated-DNA-[protein]-cysteine S-methyltransferase
CDS1707	chromosome	+	1929800	1929973	hypothetical protein
CDS1708	chromosome	-	1930199	1931173	Deoxyhypusine synthase (EC 2.5.1.46)	isu;Alkaloid_biosynthesis_from_L-lysine isu;Modification_of_eukaryotic_initiation_factor_5A
CDS1709	chromosome	-	1931200	1931841	hypothetical protein
CDS1710	chromosome	-	1931944	1932336	Hypothetical protein YaeJ with similarity to translation release factor	isu;Translation_termination_factors_bacterial
CDS1711	chromosome	-	1932360	1933388	O-succinylbenzoic acid--CoA ligase (EC 6.2.1.26)
CDS1712	chromosome	-	1933652	1933858	hypothetical protein
CDS1713	chromosome	-	1933883	1934173	hypothetical protein
CDS1714	chromosome	+	1934369	1936651	Cytochrome c oxidase (cbb3-type) subunit CcoN (EC 1.9.3.1) / Cytochrome c oxidase (cbb3-type) subunit CcoO (EC 1.9.3.1)
CDS1715	chromosome	+	1936664	1937551	Cytochrome c oxidase (cbb3-type) subunit CcoP (EC 1.9.3.1)
CDS1716	chromosome	+	1937851	1942887	hypothetical protein
CDS1717	chromosome	+	1942888	1945212	hypothetical protein
CDS1718	chromosome	+	1945223	1946143	Ribonuclease BN
CDS1719	chromosome	-	1946181	1946564	hypothetical protein
CDS1720	chromosome	-	1947086	1947412	hypothetical protein
CDS1721	chromosome	+	1947573	1948976	hypothetical protein
CDS1722	chromosome	+	1948993	1949532	hypothetical protein
CDS1723	chromosome	+	1949534	1950073	hypothetical protein
CDS1724	chromosome	-	1950273	1952033	Arginyl-tRNA synthetase (EC 6.1.1.19)	isu;tRNA_aminoacylation,_Arg
CDS1725	chromosome	-	1952143	1953582	hypothetical protein
CDS1726	chromosome	-	1953593	1956610	Outer membrane TonB-dependent transporter, utilization system for glycans and polysaccharides (PUL), SusC family
CDS1727	chromosome	+	1957130	1957735	Ribonuclease HII (EC 3.1.26.4)	isu;Ribonucleases_in_Bacillus isu;DNA_replication,_archaeal isu;Ribonuclease_H
CDS1728	chromosome	-	1957787	1959586	Inner membrane protein translocase and chaperone YidC, long form
CDS1729	chromosome	-	1959832	1961439	CTP synthase (EC 6.3.4.2)	isu;pyrimidine_conversions
CDS1730	chromosome	+	1961534	1961962	hypothetical protein
CDS1731	chromosome	-	1962017	1962586	hypothetical protein
CDS1732	chromosome	-	1962658	1963065	hypothetical protein
CDS1733	chromosome	+	1963125	1964474	DNA repair protein RadA	isu;Proteolysis_in_bacteria,_ATP-dependent isu;DNA_repair,_bacterial
CDS1734	chromosome	+	1964534	1965088	hypothetical protein
CDS1735	chromosome	+	1965156	1965749	Acyl carrier protein phosphodiesterase (EC 3.1.4.14)	isu;Fatty_Acid_Biosynthesis_FASII
CDS1736	chromosome	-	1965751	1966251	hypothetical protein
CDS1737	chromosome	-	1966248	1966550	hypothetical protein
CDS1738	chromosome	-	1966526	1966768	hypothetical protein
CDS1739	chromosome	+	1966834	1967412	hypothetical protein
CDS1740	chromosome	+	1967481	1969868	Zn-dependent aminopeptidase
CDS1741	chromosome	-	1969948	1970862	hypothetical protein
CDS1742	chromosome	+	1971028	1971306	Heat shock protein 10 kDa family chaperone GroES
CDS1743	chromosome	+	1971790	1973415	Heat shock protein 60 kDa family chaperone GroEL
CDS1744	chromosome	+	1973620	1974369	hypothetical protein
CDS1745	chromosome	+	1974481	1975413	hypothetical protein
CDS1746	chromosome	-	1975503	1975649	hypothetical protein
CDS1747	chromosome	+	1976034	1976990	hypothetical protein
CDS1748	chromosome	-	1977082	1977207	hypothetical protein
CDS1749	chromosome	+	1977248	1978036	hypothetical protein
CDS1750	chromosome	+	1978040	1978549	hypothetical protein
CDS1751	chromosome	+	1978938	1980032	hypothetical protein
CDS1752	chromosome	+	1980302	1980955	hypothetical protein
CDS1753	chromosome	-	1981157	1981525	Transcriptional regulator, HxlR family
CDS1754	chromosome	+	1981652	1982446	Oxidoreductase, short-chain dehydrogenase/reductase family
CDS1755	chromosome	+	1982468	1982782	hypothetical protein
CDS1756	chromosome	+	1982978	1983637	hypothetical protein
CDS1757	chromosome	+	1983737	1984501	hypothetical protein
CDS1758	chromosome	+	1984613	1985035	rifampin ADP-ribosyl transferase
CDS1759	chromosome	+	1985061	1985612	Bifunctional deaminase-reductase domain protein
CDS1760	chromosome	+	1985798	1986799	hypothetical protein
CDS1761	chromosome	+	1986864	1987007	hypothetical protein
CDS1762	chromosome	+	1987011	1987760	hypothetical protein
CDS1763	chromosome	+	1987774	1987929	hypothetical protein
CDS1764	chromosome	+	1988657	1989931	Alkaline phosphodiesterase I (EC 3.1.4.1) / Nucleotide pyrophosphatase (EC 3.6.1.9)	isu;Purine_conversions
CDS1765	chromosome	-	1990742	1991473	hypothetical protein
CDS1766	chromosome	-	1991594	1992400	hypothetical protein
CDS1767	chromosome	-	1992498	1993331	hypothetical protein
CDS1768	chromosome	-	1993552	1994511	hypothetical protein
CDS1769	chromosome	-	1994630	1996135	hypothetical protein
CDS1770	chromosome	-	1996188	1996766	hypothetical protein
CDS1771	chromosome	-	1996970	1998025	Alcohol dehydrogenase (EC 1.1.1.1)	idu(1);Fermentations:_Mixed_acid idu(1);Butanol_Biosynthesis
CDS1772	chromosome	+	1998188	1999087	Transcriptional regulator, AraC family
CDS1773	chromosome	+	1999173	2000507	Carboxylesterase, type B
CDS1774	chromosome	-	2000631	2002103	Glucan 1,4-alpha-maltohexaosidase (EC 3.2.1.98)
CDS1775	chromosome	-	2002150	2003268	DNA polymerase IV (EC 2.7.7.7)	idu(1);DNA_repair,_bacterial
CDS1776	chromosome	-	2003494	2004009	Thioredoxin family protein
CDS1777	chromosome	-	2004090	2004914	Purine nucleoside phosphorylase (EC 2.4.2.1)	idu(2);Purine_conversions idu(2);Adenosyl_nucleosidases idu(2);Deoxyribose_and_Deoxynucleoside_Catabolism idu(2);pyrimidine_conversions
CDS1778	chromosome	-	2004898	2005932	Tetraacyldisaccharide 4'-kinase (EC 2.7.1.130)
CDS1779	chromosome	+	2006230	2006985	tRNA pseudouridine(38-40) synthase (EC 5.4.99.12)
CDS1780	chromosome	+	2007116	2008867	Efflux ABC transporter, permease/ATP-binding protein
CDS1781	chromosome	+	2009243	2009455	hypothetical protein
CDS1782	chromosome	-	2009509	2010801	Alpha-ketoglutarate permease
CDS1783	chromosome	-	2011066	2011815	hypothetical protein
CDS1784	chromosome	-	2011819	2012346	hypothetical protein
CDS1785	chromosome	-	2012343	2012888	hypothetical protein
CDS1786	chromosome	-	2012898	2013236	hypothetical protein
CDS1787	chromosome	-	2013238	2014083	hypothetical protein
CDS1788	chromosome	-	2014207	2014857	transcriptional regulator, Crp/Fnr family	idu(5);Oxidative_stress
CDS1789	chromosome	-	2015085	2015390	Uncharacterized protein TTC1240
CDS1790	chromosome	-	2015480	2019745	DNA-directed RNA polymerase beta' subunit (EC 2.7.7.6)	isu;Mycobacterium_virulence_operon_involved_in_DNA_transcription isu;RNA_polymerase_bacterial
CDS1791	chromosome	-	2019830	2023651	DNA-directed RNA polymerase beta subunit (EC 2.7.7.6)	icw(1);Mycobacterium_virulence_operon_involved_in_DNA_transcription icw(1);RNA_polymerase_bacterial
CDS1792	chromosome	-	2024341	2024709	LSU ribosomal protein L7p/L12p (P1/P2)
CDS1793	chromosome	-	2024756	2025343	LSU ribosomal protein L10p (P0)	icw(2);Ribosome_LSU_bacterial
CDS1794	chromosome	-	2025361	2026053	LSU ribosomal protein L1p (L10Ae)	icw(1);Ribosome_LSU_bacterial
CDS1795	chromosome	-	2026065	2026511	LSU ribosomal protein L11p (L12e)	isu;Ribosome_LSU_bacterial
CDS1796	chromosome	-	2026727	2027269	Transcription antitermination protein NusG	isu;Transcription_factors_bacterial
CDS1797	chromosome	-	2027291	2027497	Protein translocase subunit SecE
CDS1798	chromosome	-	2027639	2028844	Translation elongation factor Tu	isu;Translation_elongation_factors_bacterial isu;Mycobacterium_virulence_operon_involved_in_protein_synthesis_(SSU_ribosomal_proteins)
CDS1799	chromosome	-	2028858	2028977	hypothetical protein
CDS1800	chromosome	+	2029163	2030662	hypothetical protein
CDS1801	chromosome	-	2030742	2033840	CzcABC family efflux RND transporter, transmembrane protein
CDS1802	chromosome	-	2034101	2035186	CzcABC family efflux RND transporter, membrane fusion protein
CDS1803	chromosome	-	2035188	2036429	Heavy metal RND efflux outer membrane protein, CzcC family	isu;Cobalt-zinc-cadmium_resistance
CDS1804	chromosome	-	2036798	2038162	Two-component system sensor histidine kinase
CDS1805	chromosome	-	2038164	2038844	hypothetical protein
CDS1806	chromosome	-	2040340	2040630	Ribosome hibernation promoting factor Hpf
CDS1807	chromosome	-	2040627	2041517	Site-specific tyrosine recombinase XerC
CDS1808	chromosome	-	2041597	2041794	SSU ribosomal protein S21p	isu;Ribosome_SSU_bacterial
CDS1809	chromosome	+	2042117	2045251	hypothetical protein
CDS1810	chromosome	-	2045833	2047251	hypothetical protein
CDS1811	chromosome	+	2047699	2048109	hypothetical protein
CDS1812	chromosome	-	2048205	2048681	hypothetical protein
CDS1813	chromosome	+	2048964	2049203	Acyl carrier protein	idu(2);Fatty_Acid_Biosynthesis_FASII
CDS1814	chromosome	+	2049239	2050483	3-oxoacyl-[acyl-carrier-protein] synthase, KASII (EC 2.3.1.179)
CDS1815	chromosome	+	2050493	2051254	Ribonuclease III (EC 3.1.26.3)	isu;RNA_processing_and_degradation,_bacterial isu;CBSS-176299.4.peg.1292
CDS1816	chromosome	+	2051232	2051705	hypothetical protein
CDS1817	chromosome	+	2051698	2053143	Pyruvate kinase (EC 2.7.1.40)	isu;Glycerate_metabolism isu;Pyruvate_metabolism_I:_anaplerotic_reactions,_PEP
CDS1818	chromosome	-	2053197	2053763	hypothetical protein
CDS1819	chromosome	-	2053815	2055107	Succinate-semialdehyde dehydrogenase [NAD] (EC 1.2.1.24); Succinate-semialdehyde dehydrogenase [NADP+] (EC 1.2.1.79)
CDS1820	chromosome	-	2055226	2056146	Formiminoglutamase (EC 3.5.3.8)	isu;Histidine_Degradation
CDS1821	chromosome	-	2056205	2056516	Excinuclease ABC, C subunit-like
CDS1822	chromosome	-	2056629	2057864	Imidazolonepropionase (EC 3.5.2.7)	icw(1);Histidine_Degradation
CDS1823	chromosome	-	2058054	2058230	hypothetical protein
CDS1824	chromosome	+	2058397	2059419	Holliday junction ATP-dependent DNA helicase RuvB (EC 3.6.4.12)
CDS1825	chromosome	+	2059530	2060396	beta-lactamase-like
CDS1826	chromosome	+	2060405	2061040	Dephospho-CoA kinase (EC 2.7.1.24)	isu;Coenzyme_A_Biosynthesis
CDS1827	chromosome	-	2061085	2061633	hypothetical protein
CDS1828	chromosome	-	2061635	2062006	hypothetical protein
CDS1829	chromosome	-	2062289	2068732	hypothetical protein
CDS1830	chromosome	-	2068986	2071037	hypothetical protein
CDS1831	chromosome	+	2071119	2071577	hypothetical protein
CDS1832	chromosome	-	2071595	2072254	hypothetical protein
CDS1833	chromosome	-	2072220	2072702	hypothetical protein
CDS1834	chromosome	-	2072735	2074147	RNA methyltransferase, TrmA family
CDS1835	chromosome	-	2074296	2075843	hypothetical protein
CDS1836	chromosome	-	2076160	2076927	Succinate dehydrogenase iron-sulfur protein (EC 1.3.5.1)
CDS1837	chromosome	-	2076952	2077524	hypothetical protein
CDS1838	chromosome	-	2077530	2079542	Succinate dehydrogenase flavoprotein subunit (EC 1.3.5.1)
CDS1839	chromosome	-	2079558	2080220	Succinate dehydrogenase cytochrome b subunit
CDS1840	chromosome	-	2080362	2082146	DNA internalization-related competence protein ComEC/Rec2
CDS1841	chromosome	-	2082272	2083375	Lipid-A-disaccharide synthase (EC 2.4.1.182)
CDS1842	chromosome	+	2083519	2084037	hypothetical protein
CDS1843	chromosome	+	2084131	2084790	hypothetical protein
CDS1844	chromosome	-	2084838	2084957	SSU ribosomal protein Thx	isu;Ribosome_SSU_bacterial
CDS1845	chromosome	-	2085164	2086558	Na+-driven multidrug efflux protein
CDS1846	chromosome	+	2086806	2088560	Aspartyl-tRNA synthetase (EC 6.1.1.12)	isu;tRNA_aminoacylation,_Asp_and_Asn
CDS1847	chromosome	+	2089088	2089873	Ku domain protein	isu;DNA_Repair_Base_Excision isu;DNA_ligases isu;Nonhomologous_End-Joining_in_Bacteria isu;Bacillus_subtilis_scratch_-_gjo
CDS1848	chromosome	+	2089873	2090475	ATP-dependent DNA ligase (EC 6.5.1.1) clustered with Ku protein, LigD	icw(2);DNA_Repair_Base_Excision icw(2);DNA_ligases icw(2);Nonhomologous_End-Joining_in_Bacteria icw(2);Bacillus_subtilis_scratch_-_gjo
CDS1849	chromosome	+	2090553	2092433	ATP-dependent DNA ligase (EC 6.5.1.1) clustered with Ku protein, LigD	icw(2);DNA_Repair_Base_Excision icw(2);DNA_ligases icw(2);Nonhomologous_End-Joining_in_Bacteria icw(2);Bacillus_subtilis_scratch_-_gjo
CDS1850	chromosome	+	2092463	2092993	hypothetical protein
CDS1851	chromosome	-	2092994	2093725	Short-chain dehydrogenase/reductase SDR?
CDS1852	chromosome	-	2094064	2094435	Protein translocase subunit YajC
CDS1853	chromosome	-	2094440	2094949	hypothetical protein
CDS1854	chromosome	-	2094960	2095865	Transcription termination protein NusB	isu;Riboflavin_synthesis_cluster isu;Transcription_factors_bacterial
CDS1855	chromosome	+	2095956	2097617	Efflux ABC transporter, permease/ATP-binding protein
CDS1856	chromosome	+	2097717	2098052	hypothetical protein
CDS1857	chromosome	+	2098369	2099748	hypothetical protein
CDS1858	chromosome	+	2099823	2100929	hypothetical protein
CDS1859	chromosome	-	2101109	2101828	N-acetylglucosaminyl-L-malate N-acetyl hydrolase
CDS1860	chromosome	-	2101904	2103541	hypothetical protein
CDS1861	chromosome	-	2103647	2104519	hypothetical protein
CDS1862	chromosome	-	2104509	2104706	hypothetical protein
CDS1863	chromosome	-	2104779	2105618	putative TonB-dependent receptor
CDS1864	chromosome	-	2105643	2106215	Biopolymer transport protein ExbD/TolR	icw(2);Ton_and_Tol_transport_systems
CDS1865	chromosome	-	2106228	2106836	Biopolymer transport protein ExbD/TolR	icw(2);Ton_and_Tol_transport_systems
CDS1866	chromosome	-	2106899	2107756	MotA/TolQ/ExbB proton channel family protein	idu(1);Ton_and_Tol_transport_systems
CDS1867	chromosome	-	2108003	2110822	Leucyl-tRNA synthetase (EC 6.1.1.4)	isu;tRNA_aminoacylation,_Leu
CDS1868	chromosome	-	2111006	2111479	hypothetical protein
CDS1869	chromosome	+	2111635	2112606	O-antigen acetylase
CDS1870	chromosome	+	2112619	2113377	Putative N-acetylgalactosaminyl-diphosphoundecaprenol glucuronosyltransferase	idu(1);Teichuronic_acid_biosynthesis
CDS1871	chromosome	+	2113386	2114012	hypothetical protein
CDS1872	chromosome	-	2114004	2115233	3-deoxy-D-manno-octulosonic acid transferase (EC 2.4.99.12)(EC 2.4.99.13)
CDS1873	chromosome	-	2115246	2115710	hypothetical protein
CDS1874	chromosome	-	2115726	2116442	Dipeptidyl peptidase VI
CDS1875	chromosome	-	2116521	2117168	Uncharacterized SAM-dependent O-methyltransferase
CDS1876	chromosome	+	2117337	2117489	hypothetical protein
CDS1877	chromosome	-	2117553	2118386	OmpA domain protein
CDS1878	chromosome	+	2118436	2119797	tRNA(Ile)-lysidine synthetase (EC 6.3.4.19)	isu;tRNA_processing isu;Cell_division-ribosomal_stress_proteins_cluster
CDS1879	chromosome	+	2119799	2121862	Cytochrome c-type biogenesis protein DsbD, protein-disulfide reductase (EC 1.8.1.8)	isu;Biogenesis_of_c-type_cytochromes isu;Periplasmic_disulfide_interchange
CDS1880	chromosome	+	2122075	2122593	Biopolymer transport protein ExbD/TolR	idu(3);Ton_and_Tol_transport_systems
CDS1881	chromosome	+	2122655	2123164	hypothetical protein
CDS1882	chromosome	+	2123176	2123958	Hydrolase, alpha/beta fold family
CDS1883	chromosome	+	2123960	2124757	hypothetical protein
CDS1884	chromosome	-	2124909	2125916	3'-to-5' oligoribonuclease A, Bacillus type
CDS1885	chromosome	+	2126153	2126311	LSU ribosomal protein L34p	isu;Ribosome_LSU_bacterial
CDS1886	chromosome	+	2126465	2127175	Cell-division-associated, ABC-transporter-like signaling protein FtsE
CDS1887	chromosome	-	2127204	2127908	tRNA(1)(Val) (adenine(37)-N(6))-methyltransferase (EC 2.1.1.223)
CDS1888	chromosome	-	2127908	2129356	Nitrogen regulation protein NtrY (EC 2.7.3.-)
CDS1889	chromosome	-	2129334	2129948	Riboflavin synthase eubacterial/eukaryotic (EC 2.5.1.9)	isu;Riboflavin_synthesis_cluster isu;Riboflavin,_FMN_and_FAD_metabolism isu;riboflavin_to_FAD
CDS1890	chromosome	+	2129998	2131089	4-hydroxythreonine-4-phosphate dehydrogenase (EC 1.1.1.262)	isu;ECSIG4-SIG7 isu;Pyridoxin_(Vitamin_B6)_Biosynthesis
CDS1891	chromosome	+	2131159	2131695	FIG01269488: protein, clustered with ribosomal protein L32p
CDS1892	chromosome	+	2131755	2131958	LSU ribosomal protein L32p @ LSU ribosomal protein L32p, zinc-independent	isu;Ribosome_LSU_bacterial
CDS1893	chromosome	+	2132086	2132571	Biotin carboxyl carrier protein of acetyl-CoA carboxylase	isu;Fatty_Acid_Biosynthesis_FASII
CDS1894	chromosome	+	2132676	2134031	Biotin carboxylase of acetyl-CoA carboxylase (EC 6.3.4.14)	icw(1);Fatty_Acid_Biosynthesis_FASII
CDS1895	chromosome	-	2134126	2134272	hypothetical protein
CDS1896	chromosome	+	2134311	2135558	Ornithine aminotransferase (EC 2.6.1.13)	isu;Arginine_and_Ornithine_Degradation isu;Dimethylarginine_metabolism
CDS1897	chromosome	+	2135561	2136343	hypothetical protein
CDS1898	chromosome	+	2136340	2137107	hypothetical protein
CDS1899	chromosome	+	2137127	2137894	hypothetical protein
CDS1900	chromosome	+	2137895	2138884	hypothetical protein
CDS1901	chromosome	+	2138887	2140077	hypothetical protein
CDS1902	chromosome	+	2140079	2141119	hypothetical protein
CDS1903	chromosome	+	2141146	2142096	hypothetical protein
CDS1904	chromosome	-	2142105	2144168	hypothetical protein
CDS1905	chromosome	+	2144224	2145108	hypothetical protein
CDS1906	chromosome	-	2145156	2145500	Mannose-6-phosphate isomerase (EC 5.3.1.8)	isu;Mannose_Metabolism
CDS1907	chromosome	+	2145623	2147137	Glutamyl-tRNA synthetase (EC 6.1.1.17)	isu;Heme_and_Siroheme_Biosynthesis isu;tRNA_aminoacylation,_Glu_and_Gln
CDS1908	chromosome	+	2147186	2148142	Acetyl-coenzyme A carboxyl transferase alpha chain (EC 6.4.1.2)	isu;Fatty_Acid_Biosynthesis_FASII
CDS1909	chromosome	-	2148196	2148903	hypothetical protein
CDS1910	chromosome	+	2149048	2149872	Translation elongation factor Ts	isu;Translation_elongation_factors_bacterial isu;Ribosome_recycling_related_cluster isu;CBSS-312309.3.peg.1965
CDS1911	chromosome	+	2150064	2153432	hypothetical protein
CDS1912	chromosome	+	2153508	2156648	hypothetical protein
CDS1913	chromosome	+	2156898	2159744	hypothetical protein
CDS1914	chromosome	+	2159914	2162724	hypothetical protein
CDS1915	chromosome	+	2162889	2166299	hypothetical protein
CDS1916	chromosome	+	2166463	2167251	hypothetical protein
CDS1917	chromosome	+	2167410	2168195	hypothetical protein
CDS1918	chromosome	+	2168261	2168938	tRNA (guanine(46)-N(7))-methyltransferase (EC 2.1.1.33)
CDS1919	chromosome	+	2169076	2169714	hypothetical protein
CDS1920	chromosome	+	2169748	2170200	hypothetical protein
CDS1921	chromosome	-	2170271	2171032	SSU ribosomal protein S2p (SAe)	icw(1);Ribosome_SSU_bacterial isu;Ribosome_recycling_related_cluster isu;CBSS-312309.3.peg.1965
CDS1922	chromosome	-	2171241	2171627	SSU ribosomal protein S9p (S16e)	isu;Ribosome_SSU_bacterial
CDS1923	chromosome	-	2171633	2172088	LSU ribosomal protein L13p (L13Ae)	isu;Ribosome_LSU_bacterial
CDS1924	chromosome	+	2172303	2173556	hypothetical protein
CDS1925	chromosome	+	2173720	2174820	Gll1812 protein
CDS1926	chromosome	-	2174817	2175149	hypothetical protein
CDS1927	chromosome	-	2175151	2175258	hypothetical protein
CDS1928	chromosome	+	2175353	2178700	B12 binding domain / kinase domain / Methylmalonyl-CoA mutase (EC 5.4.99.2)
CDS1929	chromosome	+	2178826	2179023	hypothetical protein
CDS1930	chromosome	+	2179032	2179775	COG2102: Predicted ATPases of PP-loop superfamily
CDS1931	chromosome	+	2179804	2180331	hypothetical protein
CDS1932	chromosome	+	2180387	2180941	Crossover junction endodeoxyribonuclease RuvC (EC 3.1.22.4)
CDS1933	chromosome	-	2180980	2181390	hypothetical protein
CDS1934	chromosome	+	2181558	2182628	hypothetical protein
CDS1935	chromosome	+	2182644	2182916	hypothetical protein
CDS1936	chromosome	-	2182967	2184841	hypothetical protein
CDS1937	chromosome	-	2185133	2186593	Inosine-5'-monophosphate dehydrogenase (EC 1.1.1.205) / CBS domain	isu;Purine_conversions isu;Purine_salvage_cluster
CDS1938	chromosome	-	2186753	2187253	hypothetical protein
CDS1939	chromosome	-	2187266	2188528	hypothetical protein
CDS1940	chromosome	-	2188593	2189270	hypothetical protein
CDS1941	chromosome	-	2189245	2189754	hypothetical protein
CDS1942	chromosome	-	2189854	2191014	Sugar-phosphate nucleotidyl transferase
CDS1943	chromosome	-	2191172	2191423	LSU ribosomal protein L31p @ LSU ribosomal protein L31p, zinc-independent	isu;Ribosome_LSU_bacterial isu;Ribosome_LSU_bacterial
CDS1944	chromosome	+	2191651	2193060	hypothetical protein
CDS1945	chromosome	+	2193071	2193262	hypothetical protein
CDS1946	chromosome	+	2193263	2193589	hypothetical protein
CDS1947	chromosome	+	2193633	2194904	3-phosphoshikimate 1-carboxyvinyltransferase (EC 2.5.1.19)
CDS1948	chromosome	+	2194901	2195698	Putative oxidoreductase
CDS1949	chromosome	+	2195734	2197416	hypothetical protein
CDS1950	chromosome	+	2197462	2199840	Phospholipase C (EC 3.1.4.3)
CDS1951	chromosome	-	2206511	2207194	hypothetical protein
CDS1952	chromosome	-	2207198	2208064	dTDP-4-dehydrorhamnose reductase (EC 1.1.1.133)	isu;dTDP-rhamnose_synthesis isu;Rhamnose_containing_glycans
CDS1953	chromosome	-	2208064	2208549	Acyl-CoA thioesterase
CDS1954	chromosome	-	2208619	2209122	Outer membrane protein H precursor	icw(1);Periplasmic_Stress_Response
CDS1955	chromosome	-	2209184	2209729	Outer membrane protein H precursor	icw(1);Periplasmic_Stress_Response
CDS1956	chromosome	-	2209738	2212275	Outer membrane protein assembly factor YaeT
CDS1957	chromosome	-	2212303	2213052	Undecaprenyl diphosphate synthase (EC 2.5.1.31)	isu;Isoprenoinds_for_Quinones isu;CBSS-83331.1.peg.3039 isu;Isoprenoid_Biosynthesis
CDS1958	chromosome	-	2213054	2213992	hypothetical protein
CDS1959	chromosome	-	2214161	2216656	Tyrosine-protein kinase (EC 2.7.10.2)
CDS1960	chromosome	-	2216661	2217530	Polysaccharide export outer membrane protein
CDS1961	chromosome	-	2217557	2218684	Undecaprenyl-phosphate alpha-N-acetylglucosaminyl 1-phosphate transferase (EC 2.7.8.33)
CDS1962	chromosome	-	2218776	2219777	Beta-1,3-glucosyltransferase	isu;LOS_core_oligosaccharide_biosynthesis
CDS1963	chromosome	-	2219781	2220851	hypothetical protein
CDS1964	chromosome	+	2221009	2221599	hypothetical protein
CDS1965	chromosome	-	2221638	2222729	hypothetical protein
CDS1966	chromosome	+	2223018	2223323	hypothetical protein
CDS1967	chromosome	+	2223320	2224117	hypothetical protein
CDS1968	chromosome	-	2224167	2226740	DNA topoisomerase I (EC 5.99.1.2)	isu;CBSS-272943.3.peg.1367 isu;pVir_Plasmid_of_Campylobacter isu;DNA_topoisomerases,_Type_I,_ATP-independent
CDS1969	chromosome	-	2226791	2227939	hypothetical protein
CDS1970	chromosome	-	2227986	2229125	hypothetical protein
CDS1971	chromosome	-	2229122	2230126	hypothetical protein
CDS1972	chromosome	+	2230301	2233951	membrane protein, inferred for ABFAE pathway
CDS1973	chromosome	+	2233995	2234909	Dialkylrecorsinol condensing enzyme
CDS1974	chromosome	+	2234911	2236050	3-oxoacyl-[acyl-carrier-protein] synthase III (EC 2.3.1.41)
CDS1975	chromosome	+	2236051	2236482	3-hydroxydecanoyl-[ACP] dehydratase (EC 4.2.1.59)
CDS1976	chromosome	+	2236573	2237016	hypothetical protein
CDS1977	chromosome	+	2237022	2237426	hypothetical protein
CDS1978	chromosome	+	2237460	2238455	FIG00655207: hypothetical protein
CDS1979	chromosome	+	2238457	2239212	Efflux ABC transporter, ATP-binding protein
CDS1980	chromosome	+	2239199	2240464	Domain of unknown function / Efflux ABC transporter, permease protein
CDS1981	chromosome	+	2240454	2240882	4-hydroxybenzoyl-CoA thioesterase family active site	idu(1);Ton_and_Tol_transport_systems
CDS1982	chromosome	+	2240879	2242042	3-oxoacyl-[acyl-carrier-protein] synthase, KASII (EC 2.3.1.179)
CDS1983	chromosome	+	2242076	2242324	hypothetical protein
CDS1984	chromosome	+	2242321	2242479	hypothetical protein
CDS1985	chromosome	+	2242464	2242607	hypothetical protein
CDS1986	chromosome	+	2242625	2243164	Oxidoreductase, short-chain dehydrogenase/reductase family
CDS1987	chromosome	+	2243258	2243515	Acyl carrier protein	idu(2);Fatty_Acid_Biosynthesis_FASII
CDS1988	chromosome	+	2243553	2244794	3-oxoacyl-[acyl-carrier-protein] synthase, KASII (EC 2.3.1.179)
CDS1989	chromosome	+	2244791	2245852	Oxidoreductase, short-chain dehydrogenase/reductase family
CDS1990	chromosome	-	2245849	2245995	hypothetical protein
CDS1991	chromosome	+	2246032	2246793	Polysaccharide deacetylase
CDS1992	chromosome	+	2246935	2247561	hypothetical protein
CDS1993	chromosome	+	2247575	2248162	FIG00654292: hypothetical protein
CDS1994	chromosome	+	2248169	2248780	hypothetical protein
CDS1995	chromosome	+	2248914	2249294	3-hydroxyacyl-[acyl-carrier-protein] dehydratase, FabZ form (EC 4.2.1.59)	idu(1);Fatty_Acid_Biosynthesis_FASII
CDS1996	chromosome	+	2249291	2249767	FIG00654535: hypothetical protein
CDS1997	chromosome	+	2249772	2250944	Glycosyl transferase, family 2
CDS1998	chromosome	-	2250997	2253009	hypothetical protein
[truncated: 1,701 more rows]

## Sheet: Table S2
Supplementary Table S2. General characteristics of public 16S rRNA sequences in Fig. 3A.
Species	Strain name	Accession No.	Identity	Variation ratio	Taxonmy	Completeness (%)
Chryseobacterium nepalense	C-5-3(T)	KX129820	100	0/1439	Bacteria;Bacteroidetes;Flavobacteriia;Flavobacteriales;Weeksellaceae;Chryseobacterium	100
Chryseobacterium takakiae	DSM 26898(T)	jgi.1107755	98.4	23/1439	Bacteria;Bacteroidetes;Flavobacteriia;Flavobacteriales;Weeksellaceae;Chryseobacterium	100
Chryseobacterium taiwanense	BCRC 17412(T)	DQ318789	98.32	24/1430	Bacteria;Bacteroidetes;Flavobacteriia;Flavobacteriales;Weeksellaceae;Chryseobacterium	100
Chryseobacterium profundimaris	DY46(T)	KF434119	98.19	26/1439	Bacteria;Bacteroidetes;Flavobacteriia;Flavobacteriales;Weeksellaceae;Chryseobacterium	100
Chryseobacterium hispalense	DSM 25574(T)	JARQ01000004	97.78	32/1439	Bacteria;Bacteroidetes;Flavobacteriia;Flavobacteriales;Weeksellaceae;Chryseobacterium	100
Chryseobacterium camelliae	THG C4-1(T)	JX843771	97.72	32/1404	Bacteria;Bacteroidetes;Flavobacteriia;Flavobacteriales;Weeksellaceae;Chryseobacterium	97.6
Chryseobacterium wanjuense	DSM 17724(T)	jgi.1085865	97.5	36/1439	Bacteria;Bacteroidetes;Flavobacteriia;Flavobacteriales;Weeksellaceae;Chryseobacterium	100
Chryseobacterium geocarposphaerae	91A-561(T)	HG738132	97.39	37/1418	Bacteria;Bacteroidetes;Flavobacteriia;Flavobacteriales;Weeksellaceae;Chryseobacterium	98.5
Chryseobacterium defluvii	DSM 14219(T)	jgi.1085851	97.29	39/1439	Bacteria;Bacteroidetes;Flavobacteriia;Flavobacteriales;Weeksellaceae;Chryseobacterium	100
Chryseobacterium gwangjuense	THG-A18(T)	JN196134	97.25	39/1416	Bacteria;Bacteroidetes;Flavobacteriia;Flavobacteriales;Weeksellaceae;Chryseobacterium	98.4
Chryseobacterium daecheongense	DSM 15235(T)	jgi.1085853	97.22	40/1439	Bacteria;Bacteroidetes;Flavobacteriia;Flavobacteriales;Weeksellaceae;Chryseobacterium	100
Chryseobacterium lineare	XC0022(T)	KX185933	97.15	41/1439	Bacteria;Bacteroidetes;Flavobacteriia;Flavobacteriales;Weeksellaceae;Chryseobacterium	100
Chryseobacterium gambrini	DSM 18014(T)	jgi.1096583	97.08	42/1439	Bacteria;Bacteroidetes;Flavobacteriia;Flavobacteriales;Weeksellaceae;Chryseobacterium	100
Chryseobacterium taihuense	CGMCC 1.10941(T)	jgi.1076252	97.01	43/1439	Bacteria;Bacteroidetes;Flavobacteriia;Flavobacteriales;Weeksellaceae;Chryseobacterium	100
Chryseobacterium shandongense	YF-3(T)	KJ644318	97.01	43/1439	Bacteria;Bacteroidetes;Flavobacteriia;Flavobacteriales;Weeksellaceae;Chryseobacterium	100
Chryseobacterium aahli	T68(T)	JX287893	96.96	43/1415	Bacteria;Bacteroidetes;Flavobacteriia;Flavobacteriales;Weeksellaceae;Chryseobacterium	98.3
Chryseobacterium limigenitum	SUR2(T)	LN811705	96.96	43/1415	Bacteria;Bacteroidetes;Flavobacteriia;Flavobacteriales;Weeksellaceae;Chryseobacterium	98.3
Chryseobacterium hagamense	RHA2-9(T)	DQ673672	96.95	43/1411	Bacteria;Bacteroidetes;Flavobacteriia;Flavobacteriales;Weeksellaceae;Chryseobacterium	98.1
Chryseobacterium taeanense	DSM 17071(T)	jgi.1085857	96.87	45/1439	Bacteria;Bacteroidetes;Flavobacteriia;Flavobacteriales;Weeksellaceae;Chryseobacterium	100
Chryseobacterium taichungense	DSM 17453(T)	jgi.1085863	96.8	46/1439	Bacteria;Bacteroidetes;Flavobacteriia;Flavobacteriales;Weeksellaceae;Chryseobacterium	100
Chryseobacterium binzhouense	LM2(T)	VKOG01000002	96.8	46/1439	Bacteria;Bacteroidetes;Flavobacteriia;Flavobacteriales;Weeksellaceae;Chryseobacterium	100
Chryseobacterium daeguense	DSM 19388(T)	AUMT01000026	96.73	47/1439	Bacteria;Bacteroidetes;Flavobacteriia;Flavobacteriales;Weeksellaceae;Chryseobacterium	100
Chryseobacterium gregarium	P 461/12(T)	AM773820	96.73	47/1439	Bacteria;Bacteroidetes;Flavobacteriia;Flavobacteriales;Weeksellaceae;Chryseobacterium	100
Chryseobacterium yeoncheonense	DCY67(T)	JX141782	96.73	47/1439	Bacteria;Bacteroidetes;Flavobacteriia;Flavobacteriales;Weeksellaceae;Chryseobacterium	100
Chryseobacterium bernardetii	NCTC 13530(T)	JX100816	96.65	48/1432	Bacteria;Bacteroidetes;Flavobacteriia;Flavobacteriales;Weeksellaceae;Chryseobacterium	100
Chryseobacterium populi	CF314(T)	AKJY01000042	96.53	50/1439	Bacteria;Bacteroidetes;Flavobacteriia;Flavobacteriales;Weeksellaceae;Chryseobacterium	100
Chryseobacterium massiliae	90B	AF531766	96.53	50/1439	Bacteria;Bacteroidetes;Flavobacteriia;Flavobacteriales;Weeksellaceae;Chryseobacterium	100
Chryseobacterium zhengzhouense	M05W1-39A1(T)	KP407882	96.46	51/1439	Bacteria;Bacteroidetes;Flavobacteriia;Flavobacteriales;Weeksellaceae;Chryseobacterium	100
Chryseobacterium ginsengisoli	DCY 63(T)	JN852949	96.4	51/1418	Bacteria;Bacteroidetes;Flavobacteriia;Flavobacteriales;Weeksellaceae;Chryseobacterium	98.5
Chryseobacterium ginsenosidimutans	THG 15(T)	GU138380	96.38	50/1382	Bacteria;Bacteroidetes;Flavobacteriia;Flavobacteriales;Weeksellaceae;Chryseobacterium	96.1
Chryseobacterium vietnamense	GIMN1.005(T)	HM212415	96.33	51/1389	Bacteria;Bacteroidetes;Flavobacteriia;Flavobacteriales;Weeksellaceae;Chryseobacterium	96.6
Chryseobacterium polytrichastri	YG4-6(T)	KC560018	96.25	54/1439	Bacteria;Bacteroidetes;Flavobacteriia;Flavobacteriales;Weeksellaceae;Chryseobacterium	100
Chryseobacterium jejuense	DSM 19299(T)	jgi.1085875	96.11	56/1439	Bacteria;Bacteroidetes;Flavobacteriia;Flavobacteriales;Weeksellaceae;Chryseobacterium	100
Chryseobacterium gleum	ATCC 35910(T)	ACKQ01000057	96.04	57/1439	Bacteria;Bacteroidetes;Flavobacteriia;Flavobacteriales;Weeksellaceae;Chryseobacterium	100
Chryseobacterium indoltheticum	DSM 16778(T)	jgi.1096611	96.04	57/1439	Bacteria;Bacteroidetes;Flavobacteriia;Flavobacteriales;Weeksellaceae;Chryseobacterium	100
Chryseobacterium timonianum	G972(T)	LT545984	96.04	57/1439	Bacteria;Bacteroidetes;Flavobacteriia;Flavobacteriales;Weeksellaceae;Chryseobacterium	100

## Sheet: Table S3
Supplementary Table S3. General characteristics of public genome sequences in Fig. 3B.
Strain name	Accession number	Taxon name	Assembly type	Source niche	Geographic location
DSM 26898(Type)	GCA_900129385.1	Chryseobacterium takakiae	Scaffold	bryophyte Takakia lepidozioides	Tibet province, Gawalong glacier
DSM 25574(Type)	GCA_000708615.2	Chryseobacterium hispalense	Contig	water from a rainwater pond in an olive tree nursery	Burguillos, Seville (37° 34' 38.1714''N 5° 58' 18.5592'' W)
Dolsongi-HT1(Type)	GCA_002770595.1	Chryseobacterium camelliae	Complete Genome	leaf(host:Camellia sinensis)	Dolsongi-tea field
B17	GCA_000333355.1	Chryseobacterium lineare	Scaffold	Unknown	Unknown
DSM 17453(Type)	GCA_900109935.1	Chryseobacterium taichungense	Scaffold	tar-contaminated soil	Taichung
DSM 17071(Type)	GCA_900099685.1	Chryseobacterium taeanense	Contig	roots of Elymus mollis growing on a coastal area	Tae-an
DSM 19109(Type)	GCA_000430845.1	Chryseobacterium gregarium	Scaffold	decaying plant material, litter layer	Brandenburg, Havelland, Paulinenaue
DSM 19388(Type)	GCA_000430825.1	Chryseobacterium daeguense	Scaffold	wastewater of a textile dye works	Daegu
NBRC 105253(Type)	GCA_007991455.1	Chryseobacterium hagamense	Contig	rhizosphere of wild pea (Lathyrus japonica)	Taean
DSM 15235(Type)	GCA_003729955.1	Chryseobacterium daecheongense	Contig	sediment in sewage	Cheongju Industrial Complex
DSM 17724(Type)	GCA_900111495.1	Chryseobacterium wanjuense	Contig	greenhouse soil cultivated with lettuce Lactuca sativa L.	Wanju Province
AC3	GCA_023195755.1	Chryseobacterium nepalense	Complete Genome	plastic-attached soil	Mount Tai in China

## Sheet: Table S4
Supplementary Table S4. The features of genomic islands, prophages, tRNA, insertion sequences, in the AC3 genome.
Genomic island identified in AC3						Prophage identified in AC3								tRNA identified in AC3					Insert sequences identified in AC3
Genomic island	Start	End	Region length (bp)	Location	GC content	Region	Location	Region Length	Completeness	Start	End	Most Common Phage	GC %	tRNA	Location	Strand	Start	End	IS element	Location	Strand	Start	End	Most Common IS family
GI-1	1163555	1167845	4290	Chromosome	0.34351	Prophage 1	Chromosome	14.5Kb	incomplete	1226745	1241297	PHAGE_Acidia_virus_NC_029316(2)	0.3886	tRNA-Ser-TGA	Chromosome	+	117188	117275	CDS79	Chromosome	-	87535	87966	ISCysp14
GI-2	1274300	1284864	10564	Chromosome	0.380407	Prophage 2	Chromosome	6.0Kb	incomplete	1773619	1779672	PHAGE_Caulob_CcrPW_NC_048046(3)	0.3685	tRNA-Ser-TGA	Chromosome	-	441581	441667	CDS3643	Chromosome	-	3934692	3935144	IS609
GI-3	1383475	1392067	8592	Chromosome	0.281392	Prophage 3	Chromosome	4.4Kb	incomplete	2622640	2627083	PHAGE_Bacill_G_NC_023719(3)	0.3605	tRNA-Ala-GGC	Chromosome	-	647058	647131
GI-4	1393380	1400203	6823	Chromosome	0.280334									tRNA-Arg-CCT	Chromosome	+	730196	730270
GI-5	2012898	2048109	35211	Chromosome	0.3774									tRNA-Met-CAT	Chromosome	-	933597	933672
GI-6	3239728	3264379	24651	Chromosome	0.281884									tRNA-Met-CAT	Chromosome	-	933705	933780
GI-7	3499950	3512915	12965	Chromosome	0.408453									tRNA-Met-CAT	Chromosome	-	933817	933892
GI-8	3715642	3719902	4260	Chromosome	0.303919									tRNA-Arg-TCG	Chromosome	-	1064665	1064741
														tRNA-Arg-ACG	Chromosome	+	1190006	1190079
														tRNA-Asp-GTC	Chromosome	-	1492385	1492458
														tRNA-Asp-GTC	Chromosome	-	1492489	1492562
														tRNA-Asp-GTC	Chromosome	-	1492593	1492666
														tRNA-Ser-GCT	Chromosome	+	1533531	1533615
														tRNA-Pro-TGG	Chromosome	+	1533635	1533709
														tRNA-Arg-TCT	Chromosome	+	1533756	1533829
														tRNA-Pro-TGG	Chromosome	+	1534762	1534836
														tRNA-Arg-TCT	Chromosome	+	1534854	1534927
														tRNA-Ala-TGC	Chromosome	-	1592359	1592432
														tRNA-Ile-GAT	Chromosome	-	1592510	1592586
														tRNA-Ser-GGA	Chromosome	+	1688503	1688592
														tRNA-Lys-TTT	Chromosome	-	1714641	1714716
														tRNA-Leu-GAG	Chromosome	-	1714787	1714872
														tRNA-Lys-TTT	Chromosome	-	1714906	1714981
														tRNA-Ala-TGC	Chromosome	-	1763749	1763822
														tRNA-Ile-GAT	Chromosome	-	1763900	1763976
														tRNA-Ala-TGC	Chromosome	-	1770391	1770464
														tRNA-Ile-GAT	Chromosome	-	1770542	1770618
														tRNA-Pseudo-???	Chromosome	-	1783735	1783799
														tRNA-Trp-CCA	Chromosome	-	1785413	1785486
														tRNA-Phe-GAA	Chromosome	-	1785689	1785761
														tRNA-Pseudo-GCA	Chromosome	-	1785868	1785952
														tRNA-Pseudo-GTC	Chromosome	-	1786237	1786310
														tRNA-Lys-TTT	Chromosome	-	1786384	1786460
														tRNA-Pseudo-GTG	Chromosome	-	1786547	1786618
														tRNA-Cys-GCA	Chromosome	+	1863305	1863378
														tRNA-Gln-TTG	Chromosome	+	1933479	1933549
														tRNA-Trp-CCA	Chromosome	-	2027507	2027580
														tRNA-Thr-GGT	Chromosome	-	2039362	2039433
														tRNA-Gly-TCC	Chromosome	-	2039474	2039546
														tRNA-Tyr-GTA	Chromosome	-	2039633	2039713
														tRNA-Thr-TGT	Chromosome	-	2039733	2039806
														tRNA-Gly-TCC	Chromosome	-	2039899	2039970
														tRNA-Tyr-GTA	Chromosome	-	2040057	2040137
														tRNA-Thr-TGT	Chromosome	-	2040157	2040230
														tRNA-His-GTG	Chromosome	-	2100997	2101072
														tRNA-Ala-TGC	Chromosome	-	2203449	2203522
														tRNA-Ile-GAT	Chromosome	-	2203600	2203676
														tRNA-Val-TAC	Chromosome	+	2499271	2499345
														tRNA-Val-TAC	Chromosome	+	2499379	2499453
														tRNA-Leu-TAG	Chromosome	+	2577866	2577947
														tRNA-Gly-GCC	Chromosome	+	2577954	2578029
														tRNA-Leu-TAA	Chromosome	+	2578035	2578121
														tRNA-Asn-GTT	Chromosome	-	2696185	2696261
														tRNA-Asn-GTT	Chromosome	-	2696467	2696540
														tRNA-Glu-TTC	Chromosome	-	2921122	2921193
														tRNA-Glu-TTC	Chromosome	-	2921285	2921359
														tRNA-Glu-TTC	Chromosome	-	2922302	2922376
														tRNA-Met-CAT	Chromosome	+	3119402	3119478
														tRNA-Ile-GAT	Chromosome	+	3144813	3144889
														tRNA-Ala-TGC	Chromosome	+	3144967	3145040
														tRNA-Met-CAT	Chromosome	+	3239533	3239606
														tRNA-Gln-TTG	Chromosome	-	3318330	3318400
														tRNA-Phe-GAA	Chromosome	-	3588511	3588586
														tRNA-Phe-GAA	Chromosome	-	3588699	3588774
														tRNA-Leu-CAA	Chromosome	-	3725105	3725187

## Sheet: Table S5
Supplementary Table S5. The list of the potential horizontal genes in the AC3 chromosome.
Potential horizontal genes	HGTector scores	Potential donor	Location	Strand	Start	End	Function	RAST annotation
CDS5	0.656722	Bacteria	chromosome	-	3321	3458	hypothetical protein
CDS77	0.58838	Bacteroidetes	chromosome	-	85100	86998	Acetyl-CoA synthetase (EC 6.2.1.1)
CDS130	0.630052	Bacteroidetes	chromosome	+	153858	154595	Short-chain dehydrogenase
CDS131	0.552589	Bacteroidetes	chromosome	+	154687	155541	Transcriptional regulator, AraC family
CDS132	0.648123	Bacteroidetes	chromosome	-	155672	156493	Non-heme chloroperoxidase (EC 1.11.1.10)
CDS134	0.649111	Bacteroidetes	chromosome	-	157274	157735	Alkyl hydroperoxide reductase subunit C-like protein	idu(2);Oxidative_stress idu(2);Rubrerythrin idu(2);Thioredoxin-disulfide_reductase
CDS142	0.612688	Bacteroidetes	chromosome	-	162919	163392	DNA protection during starvation protein
CDS148	0.621497	Bacteroidetes	chromosome	-	169735	170088	Bleomycin resistance protein
CDS150	0.549746	Bacteroidetes	chromosome	-	170782	171198	Transcriptional regulator, HxlR family
CDS151	0.655833	Bacteroidetes	chromosome	+	171340	172455	flavoprotein NADH-dependent oxidoreductase
CDS156	0.658636	Sphingobacteriaceae	chromosome	+	177723	177917	Transcriptional regulator, AraC family
CDS160	0.56149	Bacteroidetes	chromosome	-	180343	180645	hypothetical protein
CDS164	0.544221	Bacteroidetes	chromosome	-	183333	184433	UDP-galactopyranose mutase (EC 5.4.99.9)	isu;LOS_core_oligosaccharide_biosynthesis
CDS165	0.65538	Bacteroidetes	chromosome	-	184426	185523	Glycosyltransferase
CDS168	0.544864	Bacteroidetes	chromosome	+	186899	188275	Exopolygalacturonase precursor
CDS174	0.672857	Bacteroidetes	chromosome	+	198481	199638	Rhamnogalacturonides degradation protein RhiN	icw(1);D-Galacturonate_and_D-Glucuronate_Utilization
CDS175	0.654845	Bacteroidetes	chromosome	+	199861	200949	L-rhamnose-proton symporter
CDS178	0.501685	Bacteroidetes	chromosome	+	206632	208734	Predicted rhamnulose-1-phosphate aldolase (EC 4.1.2.19) / Predicted lactaldehyde dehydrogenase (EC 1.2.1.22)
CDS179	0.560617	Bacteroidetes	chromosome	+	208903	210183	L-rhamnose isomerase (EC 5.3.1.14)
CDS181	0.676109	Flavobacteriaceae	chromosome	+	212252	213403	L-lactate dehydrogenase
CDS189	0.540598	Flavobacterium	chromosome	-	224499	225764	Rhamnogalacturonides degradation protein RhiN	idu(3);D-Galacturonate_and_D-Glucuronate_Utilization
CDS190	0.621518	Bacteroidetes	chromosome	+	226012	227361	Two-component system response regulator protein
CDS209	0.572557	Bacteroidetes	chromosome	-	249434	250114	Intracellular protease
CDS237	0.585561	Sphingobacterium	chromosome	+	277498	278916	6-phosphogluconate dehydrogenase, decarboxylating (EC 1.1.1.44)	icw(1);Pentose_phosphate_pathway isu;D-gluconate_and_ketogluconates_metabolism
CDS238	0.598542	Sphingobacterium	chromosome	+	278929	280410	Glucose-6-phosphate 1-dehydrogenase (EC 1.1.1.49)	isu;Pentose_phosphate_pathway
CDS251	0.623538	Bacteroidetes	chromosome	-	301728	302777	Choloylglycine hydrolase (EC 3.5.1.24)	isu;Bile_hydrolysis
CDS276	0.61987	Dysgonomonas	chromosome	+	329362	330846	Xylulose kinase (EC 2.7.1.17)	icw(1);Xylose_utilization
CDS277	0.553884	Dysgonomonas	chromosome	+	330942	332270	Xylose isomerase (EC 5.3.1.5)	isu;Xylose_utilization
CDS279	0.535399	Bacteroidetes	chromosome	+	335273	337228	Cell surface glycan-binding lipoprotein, utilization system for glycans and polysaccharides (PUL), SusD family
CDS281	0.663463	Bacteroidetes	chromosome	+	338580	339395	D-mannonate oxidoreductase (EC 1.1.1.57)	icw(1);D-Galacturonate_and_D-Glucuronate_Utilization
CDS282	0.675699	Bacteroidia	chromosome	+	339540	342002	Putative large secreted protein SCO0341
CDS285	0.619068	Bacteroidetes	chromosome	+	345617	346486	Endo-1,4-beta-xylanase (EC 3.2.1.8)
CDS290	0.671977	Bacteroidetes	chromosome	+	354082	355455	Endo-1,4-beta-xylanase (EC 3.2.1.8)
CDS291	0.553181	Flavobacterium soli DSM 19725	chromosome	+	355458	357401	Xylan 1,4-beta-xylosidase (EC 3.2.1.37)
CDS295	0.610469	Bacteroidetes	chromosome	+	363938	364912	Oxidoreductase, aldo/keto reductase family
CDS297	0.646383	Bacteria	chromosome	+	367919	369958	alpha-L-arabinofuranosidase (EC 3.2.1.55)
CDS298	0.591347	Bacteroidetes	chromosome	+	370178	371875	Ribulokinase (EC 2.7.1.16)	icw(1);L-Arabinose_utilization
CDS300	0.531888	Flavobacteriaceae	chromosome	+	372952	374448	L-arabinose isomerase (EC 5.3.1.4)	icw(2);L-Arabinose_utilization
CDS301	0.658105	Flavobacteriaceae	chromosome	+	374470	375630	Aldose 1-epimerase (EC 5.1.3.3)	isu;Maltose_and_Maltodextrin_Utilization isu;Lactose_and_Galactose_Uptake_and_Utilization
CDS302	0.654266	Chitinophagaceae	chromosome	+	375634	377361	SSS sodium solute transporter superfamily
CDS305	0.660611	Bacteroidetes	chromosome	+	378761	379117	hypothetical protein
CDS306	0.659361	Bacteroidetes	chromosome	-	379121	379807	Hypothetical Nudix-like regulator
CDS310	0.66333	Bacteroidetes	chromosome	+	384760	386205	Possible GPH family transporter (TC 2.A.2) for arabinosides	isu;L-Arabinose_utilization
CDS312	0.613018	Bacteroidetes	chromosome	+	387426	388400	Xylosidase/arabinosidase
CDS313	0.653584	Bacteroidetes	chromosome	+	388538	390571	Xylan alpha-1,2-glucuronosidase (EC 3.2.1.131)
CDS315	0.564312	Bacteroidetes	chromosome	+	391470	392342	Transcriptional regulator, AraC family
CDS317	0.593995	Bacteroidetes	chromosome	+	393595	394647	Galactose-1-phosphate uridylyltransferase (EC 2.7.7.10)	isu;Lactose_and_Galactose_Uptake_and_Utilization
CDS325	0.605389	Bacteroidetes	chromosome	+	401605	402237	FIG002283: Isochorismatase family protein	isu;CBSS-224911.1.peg.6954
CDS328	0.581118	Bacteroidetes	chromosome	+	404558	406447	Exoenzymes regulatory protein AepA precursor	icw(1);CBSS-224911.1.peg.6954
CDS330	0.569701	Bacteroidetes	chromosome	+	406887	407360	DNA protection during starvation protein
CDS338	0.579677	Flavobacteriaceae	chromosome	+	415579	416130	hypothetical protein
CDS344	0.557674	Sphingobacterium detergens	chromosome	-	423598	424176	beta-glucosidase (EC 3.2.1.21)
CDS345	0.642906	Bacteroidetes	chromosome	-	424251	425882	beta-glucosidase (EC 3.2.1.21)
CDS356	0.639643	Flavobacteriaceae	chromosome	+	436073	437872	hypothetical protein
CDS361	0.592935	Bacteria	chromosome	-	442804	443574	Exodeoxyribonuclease III (EC 3.1.11.2)	idu(1);DNA_repair,_bacterial
CDS374	0.628776	Bacteria	chromosome	-	455547	456617	Oxidoreductase, short-chain dehydrogenase/reductase family
CDS376	0.632745	Bacteroidetes	chromosome	+	457770	458942	hypothetical protein
CDS377	0.658439	Bacteria	chromosome	+	458945	459430	hypothetical protein
CDS385	0.584986	Bacteroidetes	chromosome	+	466924	467649	Bacteriophage protein gp37
CDS414	0.648683	Bacteroidetes	chromosome	+	500180	501649	Glycosyl hydrolase, family 30
CDS416	0.662759	Bacteria	chromosome	+	504093	504899	Beta-glucanase precursor (EC 3.2.1.73)	isu;Beta-Glucoside_Metabolism
CDS417	0.64198	Bacteroidetes	chromosome	+	504958	506397	Glycosyl hydrolase
CDS448	0.539757	Bacteroidetes	chromosome	+	537856	538317	Transcriptional regulator, AsnC family
CDS460	0.556095	Bacteroidetes	chromosome	-	550418	551065	All7165 protein
CDS462	0.515331	Bacteroidetes	chromosome	+	551697	551924	Transcriptional regulator
CDS497	0.677538	Bacteria	chromosome	+	580789	581541	Oxidoreductase, short-chain dehydrogenase/reductase family
CDS500	0.584334	Algoriphagus terrigena DSM 22685	chromosome	+	583281	583937	hypothetical protein
CDS545	0.613738	Bacteroidetes	chromosome	+	635125	635991	Membrane protease family protein BA0301
CDS546	0.669919	Bacteroidetes	chromosome	+	636041	636229	Uncharacterized protein BT_4195
CDS564	0.608229	Bacteroidetes	chromosome	+	653764	654621	ATP phosphoribosyltransferase (EC 2.4.2.17) => HisGl
CDS602	0.651023	Bacteria	chromosome	-	695855	696541	Hydrolase, haloacid delahogenase-like family
CDS604	0.640887	Bacteria	chromosome	+	697259	697762	Acetyltransferase, GNAT family
CDS611	0.506809	Flavobacterium sp. YIM 102701-2	chromosome	+	706347	707021	Dethiobiotin synthase BioD (EC 6.3.3.3)
CDS613	0.629113	Flavobacterium	chromosome	+	708048	709313	Adenosylmethionine-8-amino-7-oxononanoate aminotransferase (EC 2.6.1.62)	icw(1);Biotin_biosynthesis_Experimental icw(1);Biotin_biosynthesis
CDS623	0.552374	Bacteroidetes	chromosome	-	717566	718837	NADH dehydrogenase (EC 1.6.99.3)	idu(1);Respiratory_dehydrogenases_1 idu(1);Riboflavin_synthesis_cluster
CDS629	0.546855	Bacteria	chromosome	-	722790	723554	Methionine aminopeptidase (EC 3.4.11.18)	idu(1);CBSS-312309.3.peg.1965 idu(1);Translation_termination_factors_bacterial
CDS632	0.521059	Bacteria	chromosome	+	725823	726143	Transcriptional regulator, ArsR family
CDS633	0.63763	Bacteria	chromosome	+	726147	726620	Ligand-binding SRPBCC domain protein family
CDS634	0.592459	Bacteria	chromosome	+	726644	727204	hypothetical protein
CDS639	0.544028	Bacteroidetes	chromosome	-	730976	731344	hypothetical protein
CDS642	0.58492	Bacteroidetes	chromosome	-	733787	736513	Pyrophosphate-energized proton pump (EC 3.6.1.1)	icw(1);Phosphate_metabolism
CDS666	0.56574	Bacteroidetes	chromosome	-	759554	760075	N1-spermidine/spermine acetyltransferase PaiA
CDS747	0.619394	Bacteroidetes	chromosome	-	842657	842875	ATP synthase F0 sector subunit c (EC 3.6.3.14)	isu;F0F1-type_ATP_synthase
CDS791	0.521378	Bacteroidetes	chromosome	-	887079	888209	Chromate transport protein ChrA	isu;Resistance_to_chromium_compounds
CDS796	0.643876	Bacteroidetes	chromosome	+	891781	892383	HPP family protein
CDS799	0.574452	Bacteria	chromosome	+	893677	894258	GDP-mannose pyrophosphatase NudK
CDS828	0.665498	cellular organisms	chromosome	-	926856	927416	Galactoside O-acetyltransferase (EC 2.3.1.18)	isu;Lactose_utilization
CDS834	0.530311	Bacteria	chromosome	+	932833	933039	hypothetical protein
CDS847	0.652239	Bacteroidetes	chromosome	-	945373	946137	Oxidoreductase, short-chain dehydrogenase/reductase family
CDS848	0.650854	Bacteroidetes	chromosome	-	946227	947174	Transcriptional regulator, AraC family
CDS864	0.627465	Bacteria	chromosome	-	965187	965516	hypothetical protein
CDS867	0.647012	Bacteria	chromosome	-	967574	967873	Excinuclease ABC, C subunit-like
CDS889	0.650481	Bacteroidetes	chromosome	-	990203	991024	Non-heme chloroperoxidase (EC 1.11.1.10)
CDS890	0.618001	-	chromosome	-	991198	992631	probable oxidoreductase-putative NAD-dependent nucleoside-diphosphate-sugar epimerase
CDS892	0.630191	Bacteroidetes	chromosome	+	993376	994074	Oxidoreductase, short-chain dehydrogenase/reductase family
CDS903	0.528876	Sphingobacterium	chromosome	+	1007683	1008999	Uncharacterized ABC1 family protein CHU_0987
CDS906	0.547886	Bacteroidetes	chromosome	+	1012233	1012514	hypothetical protein
CDS922	0.635536	Bacteroidetes	chromosome	-	1035562	1037799	Periplasmic aromatic aldehyde oxidoreductase, molybdenum binding subunit YagR	icw(1);Molybdopterin_cytosine_dinucleotide
CDS923	0.612311	Bacteroidetes	chromosome	-	1037827	1038846	Periplasmic aromatic aldehyde oxidoreductase, FAD binding subunit YagS	icw(3);Molybdopterin_cytosine_dinucleotide icw(1);Purine_Utilization
CDS924	0.574739	Bacteroidetes	chromosome	-	1038839	1039321	Periplasmic aromatic aldehyde oxidoreductase, iron-sulfur subunit YagT	icw(5);Molybdopterin_cytosine_dinucleotide
CDS926	0.656123	Bacteroidetes	chromosome	-	1041768	1042745	Periplasmic aromatic aldehyde oxidoreductase, FAD binding subunit YagS	icw(2);Molybdopterin_cytosine_dinucleotide icw(1);Purine_Utilization
CDS927	0.647002	Bacteroidetes	chromosome	-	1042732	1043334	Periplasmic aromatic aldehyde oxidoreductase, iron-sulfur subunit YagT	icw(4);Molybdopterin_cytosine_dinucleotide
CDS929	0.588818	-	chromosome	+	1044713	1045693	GTP 3',8-cyclase (EC 4.1.99.22)
CDS935	0.594109	-	chromosome	+	1049585	1050022	Molybdopterin synthase catalytic subunit MoaE (EC 2.8.1.12)
CDS936	0.665443	-	chromosome	+	1050026	1050934	Cyclic pyranopterin monophosphate synthase (EC 4.6.1.17) / Molybdopterin adenylyltransferase (EC 2.7.7.75)
CDS937	0.644635	-	chromosome	-	1050931	1052073	Cysteine desulfurase (EC 2.8.1.7)	idu(1);Iron-sulfur_cluster_assembly idu(1);CBSS-84588.1.peg.1247 idu(1);CBSS-393130.3.peg.794 idu(1);mnm5U34_biosynthesis_bacteria idu(1);Alanine_biosynthesis
CDS940	0.659845	Siphonobacter curvatus	chromosome	-	1052840	1055236	Putative formate dehydrogenase oxidoreductase protein	isu;Formate_hydrogenase
CDS976	0.637189	Bacteroidetes	chromosome	-	1096158	1096991	Oxidoreductase, short-chain dehydrogenase/reductase family
CDS985	0.664978	Bacteroidetes	chromosome	+	1102819	1103733	Transcriptional regulator, AraC family
CDS1046	0.611652	Bacteria	chromosome	-	1174490	1174861	Glyoxalase/bleomycin resistance protein/dioxygenase precursor
CDS1068	0.598177	Bacteroidetes	chromosome	-	1198052	1198630	Aminomethyltransferase
CDS1070	0.542953	Bacteroidetes	chromosome	-	1199559	1200473	Transcriptional regulator, AraC family
CDS1071	0.608674	Bacteroidetes	chromosome	-	1200490	1201227	hypothetical protein
CDS1072	0.581865	Bacteroidetes	chromosome	-	1201239	1202216	Oxidoreductase, aldo/keto reductase family
CDS1075	0.601262	Pedobacter suwonensis	chromosome	-	1203327	1203683	Transcriptional regulator, HxlR family
CDS1080	0.504124	Bacteroidetes	chromosome	-	1206375	1207526	Threonine dehydrogenase and related Zn-dependent dehydrogenases	isu;Threonine_degradation
CDS1082	0.610616	Pedobacter	chromosome	-	1209044	1209562	hypothetical protein
CDS1083	0.591096	Pedobacter	chromosome	-	1209782	1211473	Sodium iodide symporter
CDS1123	0.581425	Flavobacteriaceae	chromosome	-	1271518	1271808	T6SS PAAR-repeat protein
CDS1128	0.627316	Bacteria	chromosome	-	1275132	1275563	FIG00613894: hypothetical protein
CDS1130	0.630421	Bacteria	chromosome	-	1276953	1277390	FIG00613894: hypothetical protein
CDS1138	0.564017	Bacteroidetes/Chlorobi group	chromosome	-	1285326	1286762	Isocitrate dehydrogenase [NADP] (EC 1.1.1.42)
CDS1139	0.666763	Bacteroidetes	chromosome	+	1286847	1287764	RuBisCO operon transcriptional regulator CbbR	isu;CO2_uptake,_carboxysome
CDS1144	0.671829	Bacteria	chromosome	-	1301463	1302380	Transcriptional regulator, AraC family
CDS1153	0.621596	Bacteria	chromosome	-	1308400	1309014	Uncharacterized protein YvbH
CDS1156	0.632531	Bacteroidetes	chromosome	-	1311338	1312651	L-sorbosone dehydrogenase
CDS1163	0.670914	Bacteroidetes	chromosome	-	1320676	1321161	hypothetical protein
CDS1169	0.672266	Bacteroidetes	chromosome	-	1324795	1326798	Putative von Willebrand factor, vWF type A domain protein STM2315
CDS1175	0.649113	Bacteroidetes	chromosome	-	1330618	1331679	FMN oxidoreductase
CDS1186	0.621051	Bacteroidetes	chromosome	+	1341854	1342546	hypothetical protein
CDS1194	0.626247	Bacteroidetes	chromosome	-	1349921	1350796	Pirin
CDS1199	0.65819	Bacteroidetes	chromosome	-	1356009	1356629	Phospholipase/carboxylesterase
CDS1202	0.675998	Sphingobacteriaceae	chromosome	-	1357986	1358915	Glyoxalase family protein
CDS1204	0.61899	Bacteria	chromosome	+	1359356	1360384	Methionine ABC transporter ATP-binding protein	icw(1);Methionine_Degradation icw(1);Methionine_Biosynthesis
CDS1242	0.610781	Sphingobacterium sp. M46	chromosome	-	1403998	1404354	Transcriptional regulator, HxlR family
CDS1258	0.624212	Bacteroidetes	chromosome	-	1418526	1419074	DNA-3-methyladenine glycosylase (EC 3.2.2.20)	isu;DNA_Repair_Base_Excision isu;CBSS-326442.4.peg.1852
CDS1278	0.582959	Bacteroidetes	chromosome	+	1444070	1444462	Membrane protein
CDS1326	0.547953	Bacteroidetes	chromosome	-	1489984	1490385	hypothetical protein
CDS1352	0.574565	Bacteria	chromosome	-	1511835	1513427	Bis-ABC ATPase BT1543
CDS1427	0.659193	Bacteria	chromosome	-	1599675	1600550	oxidoreductase of aldo/keto reductase family, subgroup 1
CDS1448	0.649183	Flavobacteriaceae	chromosome	+	1618704	1619837	Beta-lactamase class C-like and penicillin binding proteins (PBPs) superfamily
CDS1450	0.677501	Bacteroidetes	chromosome	-	1620794	1621612	Putative lipase
CDS1469	0.582478	Bacteroidetes	chromosome	+	1641335	1641916	Lysine decarboxylase family
CDS1492	0.57737	Bacteroidetes	chromosome	-	1665100	1665513	COGs COG3558
CDS1544	0.625259	Bacteroidetes	chromosome	-	1726643	1726834	hypothetical protein
CDS1583	0.634381	Bacteroidetes	chromosome	-	1777626	1778180	Tellurium resistance protein TerD
CDS1593	0.612642	Bacteroidetes	chromosome	-	1784811	1785296	DUF458 domain-containing protein
CDS1607	0.569405	Bacteroidetes	chromosome	-	1801130	1802746	Altronate dehydratase (EC 4.2.1.7)
CDS1609	0.59342	Bacteroidetes	chromosome	-	1804470	1806008	Hexuronate transporter	icw(3);D-Galacturonate_and_D-Glucuronate_Utilization
CDS1612	0.541094	Bacteroidetes	chromosome	-	1808212	1809609	Uronate isomerase (EC 5.3.1.12)	icw(4);D-Galacturonate_and_D-Glucuronate_Utilization
CDS1614	0.54533	Flavobacteriaceae	chromosome	-	1810419	1811255	4-deoxy-L-threo-5-hexosulose-uronate ketol-isomerase (EC 5.3.1.17)	icw(1);D-Galacturonate_and_D-Glucuronate_Utilization
CDS1617	0.537406	Bacteroidetes	chromosome	+	1817047	1818069	rhamnogalacturonan acetylesterase
CDS1619	0.621019	Flavobacterium	chromosome	+	1819560	1820813	Rhamnogalacturonides degradation protein RhiN	idu(3);D-Galacturonate_and_D-Glucuronate_Utilization
CDS1620	0.659939	Flavobacterium rivuli WB 3.3-2 = DSM 21788	chromosome	+	1820868	1822511	Xylan 1,4-beta-xylosidase (EC 3.2.1.37)
CDS1622	0.599119	Bacteroidetes	chromosome	+	1823441	1825108	Polygalacturonase (EC 3.2.1.15)	icw(2);D-Galacturonate_and_D-Glucuronate_Utilization
CDS1624	0.541801	Bacteroidetes	chromosome	+	1826230	1827207	rhamnogalacturonan acetylesterase
CDS1626	0.648388	Bacteroidetes	chromosome	+	1828012	1828350	hypothetical protein
CDS1684	0.567785	Bacteria	chromosome	-	1903889	1904524	Alkyl hydroperoxide reductase subunit C-like protein	idu(2);Oxidative_stress idu(2);Rubrerythrin idu(2);Thioredoxin-disulfide_reductase
CDS1694	0.545783	Bacteria	chromosome	-	1915824	1917101	Chloride channel protein
CDS1753	0.671845	Bacteroidetes	chromosome	-	1981157	1981525	Transcriptional regulator, HxlR family
CDS1754	0.645382	Bacteroidetes	chromosome	+	1981652	1982446	Oxidoreductase, short-chain dehydrogenase/reductase family
CDS1756	0.664085	Bacteroidetes	chromosome	+	1982978	1983637	hypothetical protein
CDS1758	0.583325	Bacteria	chromosome	+	1984613	1985035	rifampin ADP-ribosyl transferase
CDS1759	0.675644	Bacteria	chromosome	+	1985061	1985612	Bifunctional deaminase-reductase domain protein
CDS1772	0.66963	Bacteria	chromosome	+	1998188	1999087	Transcriptional regulator, AraC family
CDS1782	0.595948	Bacteroidetes	chromosome	-	2009509	2010801	Alpha-ketoglutarate permease
CDS1845	0.660042	Bacteroidetes	chromosome	-	2085164	2086558	Na+-driven multidrug efflux protein
CDS1930	0.670802	cellular organisms	chromosome	+	2179032	2179775	COG2102: Predicted ATPases of PP-loop superfamily
CDS1979	0.502062	Bacteroidetes	chromosome	+	2238457	2239212	Efflux ABC transporter, ATP-binding protein
CDS1987	0.612489	Bacteroidetes	chromosome	+	2243258	2243515	Acyl carrier protein	idu(2);Fatty_Acid_Biosynthesis_FASII
CDS1997	0.520356	Bacteroidetes	chromosome	+	2249772	2250944	Glycosyl transferase, family 2
CDS2003	0.545003	Bacteroidetes	chromosome	-	2258816	2259070	Acyl carrier protein	icw(1);Fatty_Acid_Biosynthesis_FASII
CDS2042	0.672837	Flavobacterium	chromosome	-	2300159	2300869	Molybdopterin-synthase adenylyltransferase (EC 2.7.7.80)
CDS2043	0.605233	Flavobacterium	chromosome	-	2300900	2302018	2-iminoacetate synthase (ThiH) (EC 4.1.99.19)
CDS2044	0.554868	Flavobacterium	chromosome	-	2302031	2302807	Thiazole synthase (EC 2.8.1.10)
CDS2079	0.672811	Bacteria	chromosome	-	2339687	2341117	hypothetical protein
CDS2175	0.588848	Bacteria	chromosome	+	2438283	2438615	UPF0339 protein YegP.N / UPF0339 protein YegP.C
CDS2229	0.662594	Bacteroidetes/Chlorobi group	chromosome	+	2487496	2487942	hypothetical protein
CDS2237	0.673408	Sphingobacteriaceae	chromosome	-	2493536	2495695	Bacteriocin/lantibiotic efflux ABC transporter, permease/ATP-binding protein
CDS2306	0.676565	Bacteroidetes	chromosome	+	2560061	2560756	hypothetical protein
CDS2369	0.677093	Bacteroidetes	chromosome	-	2622640	2623182	RNA:NAD 2'-phosphotransferase	isu;tRNA_splicing
CDS2373	0.637568	Bacteroidetes	chromosome	-	2624910	2625428	O-acetyl-ADP-ribose deacetylase
CDS2374	0.644422	Bacteria	chromosome	-	2625545	2626123	Uncharacterized protein COG3236
CDS2421	0.651698	Bacteria	chromosome	-	2681350	2681724	Glyoxalase/Bleomycin resistance protein/Dioxygenase family protein
CDS2469	0.538828	Bacteria	chromosome	+	2727598	2728230	Oxygen-insensitive NAD(P)H nitroreductase (EC 1.-.-.-) / Dihydropteridine reductase (EC 1.5.1.34)
CDS2507	0.610075	Bacteroidetes/Chlorobi group	chromosome	-	2765318	2766559	3-oxoacyl-[acyl-carrier-protein] synthase, KASII (EC 2.3.1.179)
CDS2509	0.663175	Bacteroidetes	chromosome	-	2767047	2768315	3-ketoacyl-CoA thiolase (EC 2.3.1.16) @ Acetyl-CoA acetyltransferase (EC 2.3.1.9), FadA2	idu(1);CBSS-246196.1.peg.364 idu(1);n-Phenylalkanoic_acid_degradation idu(1);Polyhydroxybutyrate_metabolism idu(1);Isoleucine_degradation idu(1);Fatty_acid_metabolism_cluster idu(1);Biotin_biosynthesis
CDS2606	0.629671	Sphingobacterium sp. 1.3611	chromosome	-	2866966	2868108	dTDP-4-amino-4,6-dideoxygalactose transaminase (EC 2.6.1.59)
CDS2632	0.581416	Flavobacteriaceae	chromosome	-	2896507	2896932	hypothetical protein
CDS2708	0.555537	Bacteria	chromosome	+	2965419	2965535	LSU ribosomal protein L36p @ LSU ribosomal protein L36p, zinc-independent	icw(4);Ribosome_LSU_bacterial
CDS2726	0.514939	Bacteria	chromosome	+	2978243	2978545	hypothetical protein
CDS2805	0.621046	Bacteroidetes	chromosome	-	3062566	3063462	Transcriptional regulator, AraC family
CDS2806	0.624051	Bacteroidetes	chromosome	-	3063703	3064710	Oxidoreductase, aldo/keto reductase family
CDS2828	0.604194	-	chromosome	+	3085897	3087213	Phenylacetate-coenzyme A ligase (EC 6.2.1.30)
CDS2841	0.577774	Bacteroidetes/Chlorobi group	chromosome	+	3096164	3096757	Phenylacetic acid degradation protein PaaY
CDS2858	0.526799	Flavobacteriaceae bacterium KYPW7	chromosome	-	3111892	3112575	FKBP-type peptidyl-prolyl cis-trans isomerase FkpA precursor (EC 5.2.1.8)	isu;Potassium_homeostasis isu;Peptidyl-prolyl_cis-trans_isomerase
CDS2882	0.472368	Bacteroidetes	chromosome	+	3148749	3149870	FIG024850: short form Mg-chelase associated protein with vWA domain	isu;CBSS-336982.3.peg.1011
CDS2883	0.50105	Bacteroidetes	chromosome	+	3149919	3151358	Magnesium chelatase, subunit ChlI (EC 6.6.1.1)	icw(1);CBSS-336982.3.peg.1011
CDS2892	0.590058	Bacteroidetes	chromosome	+	3161710	3162156	Predicted acetyltransferase
CDS3032	0.605005	Bacteria	chromosome	-	3299269	3299535	UPF0410 protein
CDS3051	0.529337	Bacteria	chromosome	+	3315872	3318151	Catalase-peroxidase KatG (EC 1.11.1.21)
CDS3104	0.546052	Flavobacteriaceae	chromosome	+	3373035	3373610	Tellurium resistance protein TerD
CDS3135	0.584033	Bacteria	chromosome	-	3402296	3403018	hypothetical protein
CDS3142	0.653959	Bacteria	chromosome	+	3409287	3410186	Thioredoxin reductase (EC 1.8.1.9)	idu(3);pyrimidine_conversions idu(3);Thioredoxin-disulfide_reductase idu(3);Glycine_reductase,_sarcosine_reductase_and_betaine_reductase
CDS3148	0.58142	Bacteroidetes	chromosome	+	3417735	3419027	UDP-N-acetyl-D-glucosamine 6-dehydrogenase (EC 1.1.1.136)
CDS3149	0.635436	Bacteroidetes	chromosome	+	3419038	3420228	L-2-hydroxyglutarate oxidase (EC 1.1.3.15)
CDS3153	0.523166	Bacteroidetes	chromosome	+	3424458	3425468	Myo-inositol 2-dehydrogenase (EC 1.1.1.18)
CDS3200	0.630931	Bacteria	chromosome	+	3471604	3472452	ADA regulatory protein / Methylated-DNA--protein-cysteine methyltransferase (EC 2.1.1.63)	isu;DNA_repair,_bacterial isu;DNA_repair,_bacterial isu;CBSS-393124.3.peg.2657 isu;CBSS-393124.3.peg.2657
CDS3216	0.651493	Bacteroidetes	chromosome	-	3492380	3493033	hypothetical protein
CDS3258	0.669235	Bacteroidetes	chromosome	+	3537164	3537388	hypothetical protein
CDS3288	0.616848	Bacteroidetes	chromosome	+	3565892	3566641	Oxidoreductase, short-chain dehydrogenase/reductase family
CDS3328	0.655432	Bacteroidetes	chromosome	+	3611262	3611684	Acetyltransferase, GNAT family
CDS3347	0.501291	Bacteria	chromosome	-	3629315	3629698	cytosolic long-chain acyl-CoA thioester hydrolase family protein
CDS3387	0.637798	Bacteroidetes	chromosome	-	3664879	3665940	3-oxoacyl-[acyl-carrier-protein] synthase, KASIII (EC 2.3.1.180)
CDS3393	0.62269	Bacteroidetes	chromosome	+	3668385	3669311	FAD:protein FMN transferase (EC 2.7.1.180)
CDS3394	0.651876	Bacteroidetes	chromosome	+	3669441	3669620	Lipoprotein Runsl_0700
CDS3423	0.662397	Bacteroidetes	chromosome	-	3696148	3696639	Acetyltransferase, GNAT family
CDS3450	0.665797	Bacteroidetes	chromosome	-	3719546	3719902	Transcriptional regulator, HxlR family
CDS3451	0.622689	Bacteroidetes	chromosome	+	3720035	3721084	Zinc-type alcohol dehydrogenase-like protein
CDS3471	0.599674	Bacteroidetes	chromosome	-	3740622	3741428	Transcriptional regulator, AraC family
CDS3472	0.527661	Bacteroidetes	chromosome	-	3741466	3742377	Short-chain dehydrogenase/reductase SDR?
CDS3474	0.519833	Sphingobacterium	chromosome	-	3743966	3745192	O-acetylhomoserine sulfhydrylase (EC 2.5.1.49) @ O-succinylhomoserine sulfhydrylase (EC 2.5.1.48)	idu(1);Methionine_Biosynthesis idu(1);Methionine_Biosynthesis
CDS3475	0.611845	Bacteroidetes	chromosome	+	3745349	3745807	Transcriptional regulator, AsnC family
CDS3531	0.544907	Bacteroidetes	chromosome	+	3817769	3818317	Intracellular protease
CDS3545	0.636784	Bacteroidetes	chromosome	+	3832727	3833842	Peptide-methionine (S)-S-oxide reductase MsrA (EC 1.8.4.11) / Peptide-methionine (R)-S-oxide reductase MsrB (EC 1.8.4.12)
CDS3599	0.602968	Bacteroidetes	chromosome	+	3892982	3894610	Glyceraldehyde-3-phosphate dehydrogenase, putative
CDS3608	0.590729	Bacteria	chromosome	+	3901105	3901998	Transcriptional regulator, AraC family
CDS3609	0.671319	Bacteria	chromosome	+	3902086	3903087	Oxidoreductase, aldo/keto reductase family
CDS3614	0.668635	Bacteroidetes	chromosome	-	3908858	3909697	Short-chain dehydrogenase/reductase SDR?
CDS3615	0.610863	Bacteroidetes	chromosome	-	3909952	3910689	Short-chain dehydrogenase
CDS3616	0.533764	Bacteroidetes	chromosome	-	3910909	3911529	cAMP-binding proteins - catabolite gene activator and regulatory subunit of cAMP-dependent protein kinases
CDS3618	0.664089	Bacteroidetes	chromosome	-	3912081	3912488	hypothetical protein
CDS3619	0.646459	Bacteroidetes	chromosome	+	3912669	3913076	Predicted transcriptional regulator of sulfate transport, Rrf2 family	isu;Rrf2_family_transcriptional_regulators
CDS3620	0.636608	Bacteroidetes	chromosome	+	3913165	3913857	Adenylyl-sulfate reductase [thioredoxin] (EC 1.8.4.10)
CDS3664	0.627829	Bacteria	chromosome	-	3956028	3957308	Na+/H+-dicarboxylate symporter
CDS3679	0.60813	Bacteroidetes	chromosome	-	3970950	3972257	EriC-type fluoride/proton exchange protein

## Sheet: Table S6
Supplementary Table S6. The list of source samples containing 16S rRNA sequence of C. nepalense in IMNGS platform.
Sample_Name	Description	Size	mapped size	relative abundances
SRR2848934	soil metagenome	16527	4071	0.246324
SRR3493009	gut metagenome	9114	2168	0.237876
SRR8655949	soil metagenome	76061	16687	0.21939
SRR8663214	soil metagenome	37501	8056	0.214821
ERR1307401	metagenome	58437	11537	0.197426
SRR2849079	soil metagenome	11683	2230	0.190876
SRR8669478	Gorilla gorilla	5134	973	0.189521
SRR2849080	soil metagenome	10895	2050	0.18816
SRR2849410	soil metagenome	8070	1446	0.179182
ERR1101364	uncultured prokaryote	111345	18864	0.169419
SRR6937503	plant metagenome	20029	3322	0.16586
SRR2849106	soil metagenome	14430	2331	0.161538
SRR6937168	plant metagenome	20280	3140	0.154832
SRR2848834	soil metagenome	19083	2779	0.145627
SRR7133653	plant metagenome	31770	3815	0.120082
SRR1971469	uncultured bacterium	14057	1261	0.0897062
SRR2849439	soil metagenome	22454	2003	0.0892046
SRR2848928	soil metagenome	15697	1400	0.089189
SRR2568302	rhizosphere metagenome	25097	2166	0.0863051
SRR2849348	soil metagenome	9828	789	0.0802808
SRR3101424	biofilter metagenome	18964	1435	0.0756697
SRR5685052	soil metagenome	144280	10497	0.0727544
ERR688136	Lantana	58635	4219	0.0719536
SRR2849473	soil metagenome	36117	2559	0.0708531
ERR1307393	metagenome	115962	8214	0.0708335
SRR8271313	human gut metagenome	5592	394	0.0704578
SRR1818439	coral metagenome	5816	406	0.0698074
SRR1971454	uncultured bacterium	9770	678	0.0693961
SRR1971464	uncultured bacterium	4235	291	0.0687131
SRR2849470	soil metagenome	7243	471	0.0650283
SRR5364468	plant metagenome	92860	5955	0.0641288
SRR2848910	soil metagenome	18173	1158	0.0637209
SRR6937167	plant metagenome	29169	1804	0.0618465
SRR2849466	soil metagenome	818	50	0.0611247
SRR1971461	uncultured bacterium	11971	700	0.0584746
SRR2848881	soil metagenome	16338	946	0.0579018
SRR7133551	plant metagenome	32465	1842	0.056738
SRR2848833	soil metagenome	10660	604	0.0566604
SRR2848841	soil metagenome	21031	1175	0.0558699
SRR3217146	human skin metagenome	17805	989	0.0555462
SRR8633176	phyllosphere metagenome	19565	1076	0.0549962
SRR7635326	insect metagenome	13033	699	0.0536331
ERR1995653	metagenome	1972	105	0.0532454
SRR8467143	silage metagenome	25245	1340	0.0530798
SRR7635383	insect metagenome	12551	663	0.0528245
SRR610883	mosquito metagenome	1282	67	0.0522621
SRR2848927	soil metagenome	13907	704	0.050622
SRR2848816	soil metagenome	15617	784	0.0502017
SRR6937144	plant metagenome	23626	1175	0.0497333
SRR7635299	insect metagenome	13747	673	0.0489561
SRR2848880	soil metagenome	16979	821	0.0483538
SRR7133663	plant metagenome	36894	1781	0.0482734
SRR5447962	coral metagenome	2055	99	0.0481752
SRR6937505	plant metagenome	20577	964	0.0468484
SRR5364480	plant metagenome	70682	3245	0.0459098
SRR7133685	plant metagenome	49783	2262	0.0454372
SRR5364455	plant metagenome	27718	1253	0.0452053
ERR2020683	Zea mays	164246	7334	0.0446525
SRR5185934	plant metagenome	97900	4352	0.0444535
SRR2849469	soil metagenome	42851	1902	0.0443864
SRR1948445	human nasal/pharyngeal metagenome	3695	160	0.0433018
SRR6937490	plant metagenome	27113	1127	0.0415668
SRR2849012	soil metagenome	13756	565	0.041073
SRR7635296	insect metagenome	11093	452	0.0407464
SRR3101415	biofilter metagenome	17507	713	0.0407266
SRR5685049	soil metagenome	149820	6099	0.0407089
SRR2848844	soil metagenome	3910	159	0.040665
SRR2848829	soil metagenome	2671	106	0.0396855
SRR2848811	soil metagenome	3175	124	0.0390551
SRR6937601	plant metagenome	20361	795	0.0390452
SRR5364469	plant metagenome	85588	3326	0.0388606
SRR3722910	plant metagenome	44272	1712	0.03867
SRR8655945	soil metagenome	69365	2658	0.038319
SRR1956938	insect gut metagenome	53750	2055	0.0382326
SRR7635321	insect metagenome	18210	695	0.0381658
SRR1948447	human nasal/pharyngeal metagenome	2234	85	0.0380483
SRR8644602	soil metagenome	37173	1399	0.0376348
SRR1971429	uncultured bacterium	12874	475	0.0368961
SRR2848923	soil metagenome	16870	622	0.0368702
SRR2849471	soil metagenome	8094	298	0.0368174
SRR2848842	soil metagenome	26720	972	0.0363772
SRR2849353	soil metagenome	5104	184	0.0360502
SRR2848882	soil metagenome	4454	157	0.0352492
SRR2848838	soil metagenome	9059	319	0.0352136
SRR3101429	biofilter metagenome	19121	670	0.03504
SRR3101440	biofilter metagenome	16461	573	0.0348095
SRR2849464	soil metagenome	8496	295	0.0347222
SRR1971445	uncultured bacterium	39314	1362	0.0346441
ERR1307440	metagenome	44783	1533	0.0342317
SRR2849443	soil metagenome	12215	416	0.0340565
SRR7133672	plant metagenome	45036	1531	0.033995
SRR2848857	soil metagenome	11421	376	0.0329218
SRR2035280	soil metagenome	87402	2863	0.0327567
SRR1971453	uncultured bacterium	12988	421	0.0324145
SRR2849457	soil metagenome	5784	184	0.0318119
SRR5364440	plant metagenome	34998	1109	0.0316875
SRR2059617	hot springs metagenome	21283	672	0.0315745
SRR1956945	insect gut metagenome	74906	2351	0.031386
SRR2848835	soil metagenome	17999	555	0.030835
SRR6221921	rhizosphere metagenome	48080	1482	0.0308236
SRR5853013	gut metagenome	30393	933	0.0306979
SRR8655948	soil metagenome	71560	2156	0.0301286
SRR2849270	soil metagenome	14295	426	0.0298006
SRR2849193	soil metagenome	10997	324	0.0294626
SRR2848810	soil metagenome	5499	162	0.0294599
SRR5364466	plant metagenome	83948	2472	0.0294468
SRR3101364	biofilter metagenome	22550	664	0.0294457
SRR5364470	plant metagenome	33483	985	0.0294179
SRR3101423	biofilter metagenome	15642	450	0.0287687
ERR1307386	metagenome	51169	1434	0.0280248
SRR2849465	soil metagenome	4049	111	0.0274142
SRR7133687	plant metagenome	67229	1834	0.0272799
SRR1554342	freshwater metagenome	47407	1290	0.0272112
SRR2848909	soil metagenome	16852	457	0.0271184
SRR3217148	human skin metagenome	21560	578	0.0268089
SRR1971467	uncultured bacterium	32788	851	0.0259546
SRR7635391	insect metagenome	12605	324	0.0257041
SRR2848855	soil metagenome	12340	316	0.0256078
SRR3493050	gut metagenome	8514	217	0.0254874
SRR5364472	plant metagenome	68034	1709	0.0251198
SRR5447963	coral metagenome	3028	76	0.0250991
SRR2849020	soil metagenome	2208	54	0.0244565
SRR3101349	biofilter metagenome	19050	465	0.0244094
SRR3218348	human metagenome	11019	267	0.0242309
SRR8663212	soil metagenome	88418	2142	0.0242258
ERR1307331	metagenome	36987	891	0.0240895
SRR3101387	biofilter metagenome	18156	434	0.0239039
ERR1307339	metagenome	34809	824	0.023672
SRR3213317	beetle metagenome	12331	290	0.023518
SRR2849432	soil metagenome	13479	310	0.0229987
SRR7635304	insect metagenome	15028	345	0.0229571
SRR5447874	coral metagenome	1700	39	0.0229412
SRR2849070	soil metagenome	11555	265	0.0229338
SRR6221925	rhizosphere metagenome	46378	1062	0.0228988
SRR1971439	uncultured bacterium	8696	198	0.0227691
SRR1590661	human gut metagenome	48442	1101	0.0227282
SRR2849429	soil metagenome	12658	285	0.0225154
SRR2849354	soil metagenome	14080	314	0.0223011
SRR8210146	wastewater metagenome	8402	185	0.0220186
SRR2849295	soil metagenome	11760	258	0.0219388
SRR7635323	insect metagenome	14849	325	0.021887
SRR7635421	insect metagenome	14000	301	0.0215
SRR1971504	uncultured bacterium	19357	415	0.0214393
SRR3101359	biofilter metagenome	18955	404	0.0213136
SRR5447942	coral metagenome	3206	68	0.0212102
SRR2848926	soil metagenome	11575	245	0.0211663
DRR045999	soil metagenome	8110	170	0.0209618
SRR8210144	wastewater metagenome	7836	164	0.020929
SRR3101394	biofilter metagenome	19532	405	0.0207352
SRR3101444	biofilter metagenome	17504	361	0.0206239
SRR1971497	uncultured bacterium	8262	170	0.0205761
SRR8655942	soil metagenome	65073	1316	0.0202234
SRR8467018	silage metagenome	47979	965	0.020113
SRR7133667	plant metagenome	59120	1184	0.0200271
ERR1307446	metagenome	40835	816	0.0199829
SRR5364460	plant metagenome	19489	388	0.0199087
SRR5685053	soil metagenome	134811	2682	0.0198945
ERR1307392	metagenome	42071	824	0.0195859
SRR2568279	rhizosphere metagenome	33763	648	0.0191926
SRR8210145	wastewater metagenome	12521	240	0.0191678
SRR8669477	Gorilla gorilla	4191	80	0.0190885
SRR6475026	feces metagenome	7042	133	0.0188867
SRR3493037	gut metagenome	3663	69	0.018837
SRR3101393	biofilter metagenome	18527	346	0.0186754
SRR5364473	plant metagenome	58364	1081	0.0185217
SRR3101438	biofilter metagenome	21837	394	0.0180428
SRR3101412	biofilter metagenome	21135	378	0.017885
SRR3101434	biofilter metagenome	18846	336	0.0178287
SRR6937391	plant metagenome	17819	315	0.0176778
SRR5815805	gut metagenome	16475	291	0.0176631
SRR5447934	coral metagenome	2783	49	0.0176069
SRR2848812	soil metagenome	8140	141	0.0173219
SRR7343001	plant metagenome	45338	784	0.0172923
SRR3101389	biofilter metagenome	18631	319	0.017122
SRR4346699	gut metagenome	33305	561	0.0168443
SRR2849357	soil metagenome	3275	55	0.0167939
SRR6221956	rhizosphere metagenome	54007	900	0.0166645
SRR5440498	gut metagenome	319238	5300	0.016602
SRR1956992	insect gut metagenome	30256	502	0.0165918
ERR1307312	metagenome	36999	613	0.016568
SRR3101358	biofilter metagenome	17970	297	0.0165275
SRR8467130	silage metagenome	31988	527	0.0164749
SRR7343003	plant metagenome	50841	837	0.0164631
SRR2849277	soil metagenome	13733	224	0.0163111
SRR3101373	biofilter metagenome	16316	264	0.0161804
SRR5440482	gut metagenome	232910	3698	0.0158774
SRR2848837	soil metagenome	10778	171	0.0158657
SRR2848873	soil metagenome	6925	109	0.0157401
ERR793321	metagenome	42863	670	0.0156312
SRR6221954	rhizosphere metagenome	49561	763	0.0153952
SRR2035283	soil metagenome	73013	1120	0.0153397
SRR7141351	plant metagenome	49295	755	0.015316
SRR2849223	soil metagenome	7231	110	0.0152123
SRR6937450	plant metagenome	17974	273	0.0151886
SRR5685150	soil metagenome	183444	2781	0.0151599
SRR1971496	uncultured bacterium	9070	137	0.0151047
SRR5364474	plant metagenome	68135	1021	0.014985
SRR3101386	biofilter metagenome	15650	234	0.0149521
SRR3101363	biofilter metagenome	19121	281	0.0146959
SRR7635384	insect metagenome	12671	186	0.0146792
ERR2053619	rhizosphere metagenome	122035	1776	0.0145532
SRR7635300	insect metagenome	13360	194	0.014521
SRR3101371	biofilter metagenome	19833	285	0.01437
SRR3101366	biofilter metagenome	18201	261	0.0143399
DRR022491	uncultured bacterium	241175	3447	0.0142925
SRR6937315	plant metagenome	13054	185	0.0141719
SRR3101407	biofilter metagenome	21883	307	0.0140292
SRR5440486	gut metagenome	265336	3718	0.0140124
SRR6937498	plant metagenome	16547	231	0.0139602
SRR3101383	biofilter metagenome	16707	231	0.0138265
SRR1948541	human nasal/pharyngeal metagenome	1521	21	0.0138067
SRR2568346	rhizosphere metagenome	134147	1849	0.0137834
SRR8633171	phyllosphere metagenome	20812	285	0.013694
SRR5440480	gut metagenome	206557	2815	0.0136282
SRR5440483	gut metagenome	236489	3172	0.0134129
SRR2849271	soil metagenome	19198	257	0.0133868
SRR3101378	biofilter metagenome	18873	252	0.0133524
SRR2849159	soil metagenome	13122	175	0.0133364
SRR3635000	rhizosphere metagenome	10657	141	0.0132307
SRR2848964	soil metagenome	9428	123	0.0130462
SRR2849284	soil metagenome	12131	158	0.0130245
SRR8467142	silage metagenome	40486	525	0.0129674
ERR1307321	metagenome	40507	525	0.0129607
SRR5447945	coral metagenome	1864	24	0.0128755
SRR3101384	biofilter metagenome	19350	249	0.0128682
SRR3101410	biofilter metagenome	17680	225	0.0127262
SRR3101409	biofilter metagenome	16138	205	0.0127029
SRR5447946	coral metagenome	552	7	0.0126812
SRR2849332	soil metagenome	6712	85	0.0126639
SRR2848843	soil metagenome	23348	295	0.0126349
SRR2568295	rhizosphere metagenome	35403	447	0.012626
SRR6161189	plant metagenome	43406	548	0.012625
SRR3101433	biofilter metagenome	18628	235	0.0126154
SRR3101365	biofilter metagenome	20829	262	0.0125786
SRR5440492	gut metagenome	286413	3587	0.0125239
SRR3101351	biofilter metagenome	17099	214	0.0125154
SRR6937172	plant metagenome	17791	222	0.0124782
ERR1307330	metagenome	55486	691	0.0124536
SRR2849477	soil metagenome	14346	177	0.0123379
SRR2849259	soil metagenome	11431	141	0.0123349
SRR2849449	soil metagenome	5226	64	0.0122465
SRR3101421	biofilter metagenome	20547	248	0.0120699
SRR2849007	soil metagenome	14208	171	0.0120355
SRR2849368	soil metagenome	31691	380	0.0119908
SRR8669424	Gorilla gorilla	9277	111	0.0119651
SRR3218377	human metagenome	245817	2938	0.011952
SRR7635390	insect metagenome	11997	143	0.0119196
SRR5605279	soil metagenome	79922	949	0.0118741
SRR3101405	biofilter metagenome	18898	220	0.0116414
SRR1949306	human nasal/pharyngeal metagenome	6787	79	0.0116399
SRR3101417	biofilter metagenome	18011	209	0.011604
ERR1212774	Anas platyrhynchos	18800	218	0.0115957
SRR5685103	soil metagenome	131775	1527	0.0115879
SRR3101362	biofilter metagenome	21189	245	0.0115626
ERR2051704	rhizosphere metagenome	214450	2479	0.0115598
SRR7133600	plant metagenome	64082	738	0.0115165
SRR1819640	coral metagenome	26023	299	0.0114898
SRR7635389	insect metagenome	14283	163	0.0114122
ERR1307395	metagenome	47791	543	0.011362
SRR5364511	plant metagenome	28059	316	0.011262
SRR3101446	biofilter metagenome	18312	206	0.0112495
SRR5440481	gut metagenome	181088	2034	0.0112321
SRR5440491	gut metagenome	124299	1392	0.0111988
SRR2848878	soil metagenome	8684	97	0.01117
SRR7136795	freshwater metagenome	44900	498	0.0110913
SRR4346718	gut metagenome	73107	810	0.0110797
ERR2197226	Oncorhynchus mykiss	45219	501	0.0110794
SRR3101390	biofilter metagenome	16165	179	0.0110733
SRR1971448	uncultured bacterium	37074	410	0.011059
SRR7084777	soil metagenome	133055	1463	0.0109955
SRR2848839	soil metagenome	22015	242	0.0109925
SRR3635015	rhizosphere metagenome	8187	89	0.0108709
SRR6304346	human metagenome	8543	92	0.0107691
SRR1778121	freshwater metagenome	531400	5697	0.0107207
SRR3101372	biofilter metagenome	17213	184	0.0106896
ERR482565	Homo sapiens	6189	66	0.0106641
SRR7133708	plant metagenome	51585	549	0.0106426
SRR2848854	soil metagenome	7666	81	0.0105661
SRR3101381	biofilter metagenome	16464	173	0.0105078
SRR2849431	soil metagenome	6569	69	0.0105039
SRR5233348	soil metagenome	209672	2184	0.0104163
SRR3101397	biofilter metagenome	17777	185	0.0104067
SRR5586636	soil metagenome	166683	1726	0.010355
SRR5440485	gut metagenome	261054	2670	0.0102278
SRR5749878	aquatic metagenome	287572	2941	0.010227
SRR7635388	insect metagenome	8890	90	0.0101237
SRR8669537	Gorilla gorilla	5936	60	0.0101078
SRR2849263	soil metagenome	11885	120	0.0100968
SRR5440496	gut metagenome	109171	1096	0.0100393
SRR3216227	human metagenome	24547	246	0.0100216
SRR5364467	plant metagenome	56796	569	0.0100183
SRR5233573	soil metagenome	63312	634	0.0100139
SRR4117137	soil metagenome	37376	374	0.0100064
SRR3218284	human metagenome	170747	1705	0.00998553
SRR2849430	soil metagenome	6046	60	0.00992392
SRR7133664	plant metagenome	53478	530	0.00991062
SRR6221992	rhizosphere metagenome	52629	521	0.00989949
SRR5440488	gut metagenome	308174	3049	0.00989376
SRR3218312	human metagenome	167891	1656	0.00986354
SRR2848908	soil metagenome	6500	64	0.00984615
SRR3101414	biofilter metagenome	18776	183	0.00974648
SRR1589747	human gut metagenome	68336	664	0.00971669
SRR1949249	human nasal/pharyngeal metagenome	2911	28	0.00961869
SRR2848921	soil metagenome	16168	155	0.00958684
SRR2849442	soil metagenome	6698	64	0.00955509
SRR2849419	soil metagenome	17949	171	0.00952699
SRR1591814	human gut metagenome	18386	175	0.00951811
SRR5440484	gut metagenome	279367	2646	0.00947141
ERR3243953	Triticum aestivum	33017	311	0.00941939
SRR3101382	biofilter metagenome	16033	151	0.00941808
SRR5685104	soil metagenome	128025	1198	0.00935755
SRR2848820	soil metagenome	8876	83	0.00935106
SRR3145305	frog metagenome	9326	87	0.00932876
SRR6937607	plant metagenome	12248	114	0.00930764
SRR1971324	uncultured bacterium	34184	318	0.0093026
SRR3101441	biofilter metagenome	18399	171	0.00929398
SRR5447861	coral metagenome	1614	15	0.00929368
SRR3101360	biofilter metagenome	19147	177	0.00924427
SRR3101418	biofilter metagenome	17942	164	0.00914056
ERR2681814	metagenome	7551	69	0.00913786
SRR7635432	insect metagenome	10047	91	0.00905743
ERR482706	Homo sapiens	1334	12	0.0089955
SRR2035301	soil metagenome	84079	756	0.00899154
SRR2849396	soil metagenome	7478	67	0.00895961
SRR3101392	biofilter metagenome	15075	135	0.00895522
SRR1948607	human nasal/pharyngeal metagenome	3911	35	0.00894912
SRR5440500	gut metagenome	241265	2140	0.00886991
SRR3101427	biofilter metagenome	19320	171	0.00885093
ERR2270692	freshwater metagenome	6813	60	0.00880669
SRR7084774	soil metagenome	186494	1642	0.00880457
SRR5440487	gut metagenome	317724	2793	0.00879065
SRR3101413	biofilter metagenome	21052	185	0.00878776
SRR2849297	soil metagenome	5236	46	0.00878533
SRR5233572	soil metagenome	83043	729	0.00877858
SRR5447960	coral metagenome	2512	22	0.00875796
SRR1590096	human oral metagenome	9719	85	0.00874576
SRR3101445	biofilter metagenome	14450	126	0.00871972
SRR5440495	gut metagenome	295470	2569	0.00869462
SRR3218366	human metagenome	216632	1882	0.00868754
SRR1957032	insect gut metagenome	41859	362	0.00864808
SRR6937171	plant metagenome	20413	176	0.00862196
SRR3493048	gut metagenome	2474	21	0.00848828
SRR5364508	plant metagenome	27343	229	0.00837509
SRR1971323	uncultured bacterium	8204	68	0.00828864
SRR7084776	soil metagenome	163260	1352	0.00828127
ERR2592838	Homo sapiens	48311	395	0.00817619
SRR5440471	gut metagenome	99746	815	0.00817075
SRR5447947	coral metagenome	2693	22	0.00816933
SRR3101350	biofilter metagenome	16779	137	0.00816497
SRR3101401	biofilter metagenome	18724	152	0.00811792
SRR5440497	gut metagenome	277090	2248	0.00811289
SRR5440494	gut metagenome	306569	2459	0.00802103
ERR482692	Homo sapiens	3293	26	0.00789554
ERR1307442	metagenome	35261	278	0.00788406
SRR3101375	biofilter metagenome	17370	136	0.00782959
SRR3101356	biofilter metagenome	22210	173	0.00778928
SRR1948488	human nasal/pharyngeal metagenome	2702	21	0.00777202
SRR4117601	soil metagenome	21440	166	0.00774254
SRR2849388	soil metagenome	7148	55	0.00769446
SRR1971536	soil metagenome	5089	39	0.00766359
SRR2848821	soil metagenome	7967	61	0.00765658
SRR8655943	soil metagenome	69510	530	0.0076248
SRR1554326	freshwater metagenome	38368	292	0.00761051
SRR1591390	human gut metagenome	22615	172	0.00760557
SRR7133585	plant metagenome	68396	515	0.00752968
SRR3101411	biofilter metagenome	16880	127	0.0075237
SRR3101391	biofilter metagenome	18458	138	0.00747643
SRR2848846	soil metagenome	6849	51	0.00744634
SRR6161209	plant metagenome	112415	835	0.00742783
SRR3218244	human metagenome	271300	2011	0.00741246
ERR1212901	Anas platyrhynchos	26818	198	0.0073831
SRR3101399	biofilter metagenome	14263	105	0.00736171
SRR1591493	human gut metagenome	95969	704	0.0073357
ERR2212626	metagenomes	21187	155	0.00731581
SRR5440490	gut metagenome	281368	2057	0.00731071
SRR1992921	coral metagenome	13544	99	0.00730951
SRR1971442	uncultured bacterium	7952	58	0.00729376
SRR5420057	rhizosphere metagenome	68398	498	0.00728091
SRR3101398	biofilter metagenome	15152	110	0.00725977
SRR8381938	fish metagenome	187701	1359	0.00724024
SRR1956930	insect gut metagenome	59109	425	0.00719011
SRR2848840	soil metagenome	8623	62	0.00719007
SRR3101395	biofilter metagenome	17121	123	0.00718416
SRR2035299	soil metagenome	84137	604	0.00717877
SRR5364569	plant metagenome	76784	551	0.00717597
SRR6937410	plant metagenome	16100	114	0.00708075
SRR2849345	soil metagenome	1698	12	0.00706714
SRR5447862	coral metagenome	9979	70	0.00701473
SRR8467118	silage metagenome	57309	400	0.00697971
SRR5816687	mixed culture	46530	323	0.00694176
SRR1971430	uncultured bacterium	11527	80	0.00694023
SRR1948591	human nasal/pharyngeal metagenome	1587	11	0.00693132
ERR3280377	dust metagenome	6094	42	0.00689202
SRR3101353	biofilter metagenome	16289	112	0.00687581
SRR8350964	phyllosphere metagenome	96870	661	0.00682358
SRR5440489	gut metagenome	269980	1836	0.0068005
SRR6937373	plant metagenome	19598	133	0.00678641
ERR1995654	metagenome	2671	18	0.00673905
SRR3634985	rhizosphere metagenome	39492	266	0.00673554
SRR5440501	gut metagenome	253864	1709	0.00673195
SRR4288871	soil metagenome	34911	235	0.0067314
SRR5440493	gut metagenome	218970	1465	0.00669041
SRR8467128	silage metagenome	20494	136	0.00663609
SRR5816686	mixed culture	48963	323	0.00659682
SRR8644525	soil metagenome	34311	226	0.00658681
SRR1956997	insect gut metagenome	88183	579	0.00656589
SRR8573429	metagenome	52405	344	0.00656426
ERR2566710	human metagenome	34141	224	0.00656103
SRR8669446	Gorilla gorilla	5038	33	0.00655022
ERR2437257	Homo sapiens	48375	316	0.0065323
SRR2848813	soil metagenome	17209	112	0.00650822
SRR3101443	biofilter metagenome	17080	111	0.00649883
ERR1948596	metagenome	21384	138	0.00645342
SRR6221950	rhizosphere metagenome	49537	319	0.00643963
ERR3280246	dust metagenome	13048	84	0.00643777
SRR3179180	soil metagenome	28039	180	0.00641963
SRR6161055	plant metagenome	23309	149	0.00639238
SRR3101439	biofilter metagenome	17869	114	0.00637976
SRR1971617	uncultured bacterium	13537	86	0.00635296
SRR2035275	soil metagenome	90396	574	0.00634984
DRR065055	floral nectar metagenome	14360	91	0.00633705
SRR2035276	soil metagenome	60569	383	0.00632337
SRR5233471	soil metagenome	2871	18	0.00626959
SRR3722663	plant metagenome	85216	533	0.00625469
SRR2982806	human metagenome	60695	379	0.00624434
SRR3101368	biofilter metagenome	19283	120	0.0062231
SRR2848864	soil metagenome	5476	34	0.00620891
SRR8467131	silage metagenome	24696	153	0.00619534
SRR8467129	silage metagenome	31172	192	0.00615937
SRR2849445	soil metagenome	9925	61	0.0061461
ERR793348	metagenome	20191	124	0.00614135
SRR2849472	soil metagenome	3592	22	0.00612472
SRR8467113	silage metagenome	36394	222	0.00609991
SRR6221908	rhizosphere metagenome	52822	322	0.00609594
DRR022495	uncultured bacterium	180013	1097	0.006094
SRR1971589	uncultured bacterium	12070	73	0.00604805
SRR3634970	rhizosphere metagenome	18367	111	0.00604345
SRR3634998	rhizosphere metagenome	13687	82	0.00599109
SRR3101402	biofilter metagenome	20098	120	0.00597074
SRR2849395	soil metagenome	7564	45	0.00594923
SRR5440499	gut metagenome	302515	1799	0.00594681
SRR5233498	soil metagenome	17017	101	0.00593524
SRR3101442	biofilter metagenome	21249	126	0.00592969
SRR2849326	soil metagenome	9462	56	0.00591841
SRR3217021	human skin metagenome	6966	41	0.00588573
ERR3280217	dust metagenome	8376	49	0.00585005
SRR5440479	gut metagenome	188696	1102	0.00584008
ERR1948532	metagenome	12048	70	0.00581009
SRR610777	mosquito metagenome	3818	22	0.00576218
SRR2849336	soil metagenome	8546	49	0.00573368
SRR3101374	biofilter metagenome	15070	86	0.0057067
SRR3218354	human metagenome	216610	1234	0.00569687
ERR2270690	freshwater metagenome	33913	192	0.00566155
SRR3634966	rhizosphere metagenome	2148	12	0.00558659
ERR1307333	metagenome	35318	195	0.00552126
SRR8350963	phyllosphere metagenome	121451	670	0.00551663
SRR1948855	human nasal/pharyngeal metagenome	9427	52	0.00551607
SRR6149181	gut metagenome	40679	224	0.00550653
SRR8467127	silage metagenome	84420	464	0.00549633
SRR7245540	rhizosphere metagenome	153406	843	0.00549522
SRR4346667	gut metagenome	55177	303	0.00549142
SRR1607686	uncultured bacterium	117442	644	0.00548356
SRR8669445	Pongo pygmaeus	5654	31	0.00548284
SRR8467007	silage metagenome	42635	233	0.00546499
ERR2020701	Zea mays	205420	1119	0.00544738
SRR7084666	soil metagenome	162937	887	0.00544382
SRR3635010	rhizosphere metagenome	20596	112	0.00543795
SRR8669472	Gorilla gorilla	5169	28	0.00541691
SRR2848861	soil metagenome	8504	46	0.00540922
ERR3243967	Triticum aestivum	25986	140	0.00538752
SRR3101352	biofilter metagenome	15059	81	0.00537884
SRR5816688	mixed culture	38061	203	0.00533354
SRR2848814	soil metagenome	2451	13	0.00530396
SRR8573410	metagenome	28195	149	0.00528462
SRR4346720	gut metagenome	68826	363	0.00527417
ERR1212714	Anas platyrhynchos	24724	130	0.00525805
SRR8467125	silage metagenome	92853	488	0.00525562
SRR2849337	soil metagenome	11997	63	0.00525131
SRR1971446	uncultured bacterium	5762	30	0.00520653
SRR5440502	gut metagenome	202200	1052	0.00520277
SRR8573409	metagenome	35784	186	0.00519785
ERR2052164	rhizosphere metagenome	126060	643	0.00510075
ERR2820491	Beta vulgaris	3725	19	0.00510067
ERR2049348	rhizosphere metagenome	240177	1220	0.00507959
SRR2849015	soil metagenome	8123	41	0.0050474
SRR5233566	soil metagenome	36473	184	0.00504483
SRR5440472	gut metagenome	150515	754	0.00500947
SRR8350962	phyllosphere metagenome	80299	402	0.00500629
SRR6221917	rhizosphere metagenome	54646	272	0.00497749
SRR7040258	human metagenome	4634	23	0.00496331
SRR5364464	plant metagenome	75708	374	0.00494003
SRR6149161	gut metagenome	30772	152	0.00493956
SRR2849377	soil metagenome	6079	30	0.00493502
SRR3204660	biofilm metagenome	9756	48	0.00492005
SRR3213078	beetle metagenome	29278	144	0.00491837
SRR2848905	soil metagenome	5096	25	0.00490581
SRR610870	mosquito metagenome	1638	8	0.004884
ERR1212893	Anas platyrhynchos	23960	117	0.00488314
ERR1307303	metagenome	18320	89	0.00485808
SRR1873960	human lung metagenome	35557	172	0.0048373
SRR5364521	plant metagenome	70725	342	0.00483563
ERR3280206	dust metagenome	13671	66	0.00482774
ERR2092865	soil metagenome	74746	360	0.00481631
ERR482815	Homo sapiens	1251	6	0.00479616
SRR1300089	air metagenome	41101	197	0.00479307
SRR5364446	plant metagenome	20798	99	0.00476007
SRR3101404	biofilter metagenome	18089	86	0.00475427
SRR5364553	plant metagenome	94071	443	0.00470921
SRR7050688	hydrocarbon metagenome	212639	995	0.00467929
SRR3634959	rhizosphere metagenome	18832	88	0.0046729
SRR5440467	gut metagenome	110894	518	0.00467113
ERR2566697	human metagenome	30723	143	0.00465449
SRR5364443	plant metagenome	27553	128	0.00464559
SRR6937394	plant metagenome	13792	64	0.00464037
SRR4346701	gut metagenome	72321	334	0.0046183
SRR3101422	biofilter metagenome	17343	80	0.00461281
ERR1759973	skin metagenome	86284	398	0.00461267
SRR3101416	biofilter metagenome	19119	88	0.00460275
SRR2579284	soil metagenome	1647055	7578	0.00460094
SRR8573424	metagenome	40722	187	0.00459211
SRR5447864	coral metagenome	4820	22	0.00456432
SRR4280729	rhizosphere metagenome	161498	735	0.00455114
SRR8467112	silage metagenome	52593	239	0.00454433
SRR8669498	Gorilla gorilla	5735	26	0.00453357
ERR1307332	metagenome	34411	156	0.00453343
ERR793315	metagenome	16880	76	0.00450237
SRR3634960	rhizosphere metagenome	9794	44	0.00449255
SRR3213222	beetle metagenome	15422	69	0.00447413
ERR2592942	Homo sapiens	34827	155	0.00445057
SRR3634962	rhizosphere metagenome	2475	11	0.00444444
ERR1212734	Anas platyrhynchos	25691	114	0.00443735
SRR6161320	plant metagenome	34657	153	0.00441469
SRR8381920	fish metagenome	162829	717	0.00440339
ERR1912426	Bos taurus	42931	189	0.00440241
SRR6937488	plant metagenome	25751	113	0.00438818
SRR8210143	wastewater metagenome	8438	37	0.00438493
SRR4280803	rhizosphere metagenome	74284	325	0.0043751
SRR3101355	biofilter metagenome	22113	96	0.00434134
ERR3280346	dust metagenome	8525	37	0.00434018
SRR1971458	uncultured bacterium	6734	29	0.0043065
SRR2848858	soil metagenome	6973	30	0.00430231
ERR1212821	Anas platyrhynchos	20007	86	0.0042985
SRR1591047	human gut metagenome	77020	331	0.00429759
ERR1307397	metagenome	35923	154	0.00428695
SRR5233346	soil metagenome	154472	660	0.00427262
ERR3244005	Triticum aestivum	31549	134	0.00424736
ERR1198748	unidentified	1414	6	0.00424328
ERR957202	Bacteria ambigua	20747	88	0.00424158
SRR8669458	Gorilla gorilla	6133	26	0.00423936
SRR5685102	soil metagenome	134418	569	0.00423306
SRR8350982	phyllosphere metagenome	73918	312	0.00422089
SRR1554336	freshwater metagenome	34595	146	0.00422026
SRR5440464	gut metagenome	141870	597	0.00420808
SRR5364602	plant metagenome	79706	335	0.00420295
SRR7078129	gut metagenome	43526	182	0.00418141
SRR2087508	oral metagenome	21335	89	0.00417155
SRR6937434	plant metagenome	15117	63	0.00416749
SRR6161058	plant metagenome	3842	16	0.0041645
SRR3101430	biofilter metagenome	18507	77	0.00416059
ERR3280334	dust metagenome	6031	25	0.00414525
ERR688135	Metrosideros polymorpha	35530	147	0.00413735
SRR2848924	soil metagenome	11134	46	0.00413149
SRR6221973	rhizosphere metagenome	41788	172	0.00411601
ERR793381	metagenome	99979	411	0.00411086
ERR1212902	Anas platyrhynchos	26550	109	0.00410546
SRR3101432	biofilter metagenome	20128	82	0.00407393
ERR2820443	Beta vulgaris	63602	259	0.0040722
SRR3635041	rhizosphere metagenome	14522	59	0.0040628
ERR1198749	unidentified	3696	15	0.00405844
ERR2051234	rhizosphere metagenome	74088	298	0.00402224
SRR3218372	human metagenome	216149	868	0.00401575
SRR5816690	mixed culture	42001	168	0.0039999
ERR793351	metagenome	47763	191	0.00399891
ERR1307434	metagenome	34601	138	0.00398832
DRR022488	uncultured bacterium	177261	706	0.00398283
SRR3218249	human metagenome	245453	975	0.00397225
SRR2848877	soil metagenome	4785	19	0.00397074
ERR793332	metagenome	240320	953	0.00396555
SRR5816677	mixed culture	45548	180	0.00395187
SRR7084469	soil metagenome	163468	646	0.00395184
SRR7101120	insect metagenome	158445	625	0.00394459
SRR3101419	biofilter metagenome	17336	68	0.00392247
SRR5233617	soil metagenome	81081	318	0.003922
SRR1971437	uncultured bacterium	2810	11	0.00391459
SRR1524661	root metagenome	77145	301	0.00390174
SRR5364465	plant metagenome	75095	293	0.00390172
SRR5130536	gut metagenome	25679	100	0.00389423
ERR1768934	air metagenome	1544	6	0.00388601
ERR3280199	dust metagenome	16045	62	0.00386413
ERR1948580	metagenome	7772	30	0.00386001
SRR5364601	plant metagenome	65897	252	0.00382415
SRR1948575	human nasal/pharyngeal metagenome	1831	7	0.00382305
SRR4424500	plant metagenome	1309	5	0.00381971
SRR5364452	plant metagenome	31001	118	0.00380633
SRR3101376	biofilter metagenome	17185	65	0.00378237
ERR2054604	rhizosphere metagenome	100091	378	0.00377656
SRR3101406	biofilter metagenome	15129	57	0.0037676
SRR3101396	biofilter metagenome	18939	71	0.00374888
SRR2035297	soil metagenome	35220	132	0.00374787
SRR8749347	freshwater metagenome	41730	156	0.00373832
SRR6221990	rhizosphere metagenome	55665	208	0.00373664
ERR793282	metagenome	12851	48	0.00373512
SRR5815795	gut metagenome	71170	263	0.00369538
SRR3218363	human metagenome	208698	770	0.00368954
SRR3218267	human metagenome	11158	41	0.00367449
ERR688148	Metrosideros polymorpha	47926	176	0.00367233
SRR1956998	insect gut metagenome	44144	162	0.00366981
SRR3222709	indoor metagenome	2184	8	0.003663
SRR5233154	soil metagenome	454523	1661	0.00365438
SRR2849444	soil metagenome	5478	20	0.00365097
SRR8669496	Gorilla gorilla	5228	19	0.00363428
SRR2983035	human metagenome	166341	601	0.00361306
SRR8573411	metagenome	18937	68	0.00359085
SRR2982957	human metagenome	56909	204	0.00358467
SRR8210142	wastewater metagenome	8932	32	0.00358262
ERR2184895	bacterium	10628	38	0.00357546
SRR1971510	uncultured bacterium	15434	55	0.00356356
SRR3217149	human skin metagenome	17433	62	0.00355647
SRR3101408	biofilter metagenome	11535	41	0.0035544
SRR5447863	coral metagenome	5350	19	0.0035514
SRR5184057	gut metagenome	1131	4	0.00353669
SRR1176841	ice metagenome	8214	29	0.00353056
SRR2848920	soil metagenome	11687	41	0.00350817
ERR3280225	dust metagenome	12278	43	0.0035022
SRR1971293	uncultured bacterium	22000	77	0.0035
ERR2820478	Beta vulgaris	54030	189	0.00349806
ERR1212822	Anas platyrhynchos	20584	72	0.00349786
SRR7195545	freshwater metagenome	169439	592	0.00349388
SRR3101436	biofilter metagenome	18726	65	0.00347111
SRR8405135	metagenome	42736	148	0.00346312
SRR2849413	soil metagenome	18482	64	0.00346283
ERR2437273	Homo sapiens	127915	442	0.00345542
SRR5233375	soil metagenome	259914	895	0.00344345
SRR8669457	Gorilla gorilla	5817	20	0.0034382
SRR5364478	plant metagenome	76471	262	0.00342614
SRR5349294	insect gut metagenome	26776	91	0.00339857
SRR2848906	soil metagenome	18886	64	0.00338875
SRR6937251	plant metagenome	66034	223	0.00337705
SRR2035273	soil metagenome	81150	274	0.00337646
SRR8669474	Gorilla gorilla	4152	14	0.00337187
SRR1971309	uncultured bacterium	24048	81	0.00336826
SRR5184053	gut metagenome	2401	8	0.00333195
SRR8353034	human milk metagenome	4230	14	0.00330969
SRR2035284	soil metagenome	58707	194	0.00330455
SRR3101420	biofilter metagenome	21889	72	0.00328932
SRR2568250	rhizosphere metagenome	18858	62	0.00328773
SRR3218245	human metagenome	216315	711	0.00328687
SRR3748065	gut metagenome	5479	18	0.00328527
SRR1657953	human skin metagenome	1533505	5032	0.00328137
SRR2982772	human metagenome	67998	222	0.0032648
SRR5447957	coral metagenome	1230	4	0.00325203
SRR6317072	aquatic metagenome	32438	105	0.00323694
SRR3101428	biofilter metagenome	20096	65	0.00323447
SRR7133665	plant metagenome	40287	130	0.00322685
SRR5816689	mixed culture	37198	120	0.00322598
ERR2818336	Beta vulgaris	22009	71	0.00322595
SRR5814885	soil metagenome	14309	46	0.00321476
SRR5400847	rhizosphere metagenome	61372	196	0.00319364
SRR6161060	plant metagenome	3759	12	0.00319234
SRR3209139	insect gut metagenome	1570	5	0.00318471
SRR6161255	plant metagenome	92156	293	0.00317939
DRR082896	groundwater metagenome	103021	323	0.00313528
SRR5814899	soil metagenome	13489	42	0.00311365
SRR8381929	fish metagenome	223973	695	0.00310305
SRR4346663	gut metagenome	25459	79	0.00310303
SRR1577794	Clostridiales	1199795	3715	0.00309636
SRR3101437	biofilter metagenome	18137	56	0.00308761
SRR5685055	soil metagenome	196345	606	0.0030864
SRR3000831	floral nectar metagenome	111821	345	0.00308529
SRR6937316	plant metagenome	19456	60	0.00308388
ERR519352	Triticum aestivum	92857	286	0.00308
ERR1347648	lung metagenome	11689	36	0.00307982
SRR5233569	soil metagenome	58927	181	0.0030716
ERR1759989	skin metagenome	71908	220	0.00305946
SRR2849458	soil metagenome	4904	15	0.00305873
ERR3280219	dust metagenome	15370	47	0.00305791
SRR1873969	human lung metagenome	16029	49	0.00305696
SRR8210125	wastewater metagenome	14133	43	0.00304252
SRR4346694	gut metagenome	43242	129	0.00298321
SRR8210124	wastewater metagenome	12790	38	0.00297107
SRR5816707	mixed culture	39883	118	0.00295865
SRR6937165	plant metagenome	15649	46	0.00293948
SRR5814888	soil metagenome	18394	54	0.00293574
SRR1554394	freshwater metagenome	24275	71	0.00292482
ERR3280321	dust metagenome	2743	8	0.00291651
ERR793318	metagenome	20936	61	0.00291364
SRR5233570	soil metagenome	58408	170	0.00291056
ERR1760020	skin metagenome	60863	177	0.00290817
SRR2848922	soil metagenome	11704	34	0.00290499
SRR5233591	soil metagenome	42547	123	0.00289092
SRR2035286	soil metagenome	85828	248	0.0028895
SRR2568290	rhizosphere metagenome	19796	57	0.00287937
SRR8467124	silage metagenome	21104	60	0.00284306
SRR6317085	aquatic metagenome	32379	92	0.00284135
SRR2035267	soil metagenome	82079	232	0.00282655
ERR793346	metagenome	248793	700	0.00281358
SRR8669455	Gorilla gorilla	4280	12	0.00280374
SRR8210126	wastewater metagenome	13244	37	0.00279372
ERR2055442	rhizosphere metagenome	110275	308	0.00279302
SRR8669452	Gorilla gorilla	4297	12	0.00279265
SRR3101377	biofilter metagenome	17220	48	0.00278746
SRR6069268	soil metagenome	162799	452	0.00277643
ERR2051866	rhizosphere metagenome	80345	223	0.00277553
SRR4117159	soil metagenome	11891	33	0.00277521
SRR6714008	silage metagenome	162080	447	0.0027579
SRR6221952	rhizosphere metagenome	53840	148	0.00274889
SRR3204663	biofilm metagenome	1095	3	0.00273973
ERR2050978	rhizosphere metagenome	95339	260	0.00272711
SRR5447856	coral metagenome	1834	5	0.00272628
SRR2982814	human metagenome	45148	123	0.00272437
ERR440300	metagenome	72122	196	0.00271762
SRR6937388	plant metagenome	43087	117	0.00271544
SRR5815817	gut metagenome	82253	223	0.00271115
ERR2820513	Beta vulgaris	11817	32	0.00270796
SRR2035300	soil metagenome	97987	265	0.00270444
ERR2020688	Zea mays	243807	658	0.00269886
SRR8318324	soil metagenome	66782	179	0.00268036
SRR1971279	uncultured bacterium	6356	17	0.00267464
SRR5380159	plant metagenome	1871	5	0.00267237
SRR8209929	soil metagenome	16465	44	0.00267234
ERR2092867	soil metagenome	87640	234	0.00267001
SRR7078111	gut metagenome	8623	23	0.00266729
SRR8467171	silage metagenome	26682	71	0.00266097
ERR1347382	lung metagenome	12461	33	0.00264826
SRR5233168	soil metagenome	20052	53	0.00264313
SRR8351002	phyllosphere metagenome	20446	54	0.0026411
SRR6713999	silage metagenome	181757	480	0.00264089
SRR5364481	plant metagenome	60216	159	0.00264049
SRR8573423	metagenome	20452	54	0.00264033
SRR7230288	aquatic metagenome	28415	75	0.00263945
ERR1347616	lung metagenome	8718	23	0.00263822
SRR5816698	mixed culture	51960	137	0.00263664
SRR2982872	human metagenome	143511	378	0.00263394
ERR2049460	rhizosphere metagenome	113593	299	0.0026322
ERR1768916	air metagenome	760	2	0.00263158
ERR1212815	Anas platyrhynchos	23635	62	0.00262323
SRR8719655	aerosol metagenome	31435	82	0.00260856
SRR5364539	plant metagenome	68329	177	0.00259041
SRR5364540	plant metagenome	61014	158	0.00258957
SRR3222707	indoor metagenome	4250	11	0.00258824
ERR2092868	soil metagenome	88992	230	0.0025845
SRR5364541	plant metagenome	65450	169	0.00258212
SRR7133598	plant metagenome	35819	92	0.00256847
SRR8467119	silage metagenome	37414	96	0.00256588
SRR1948451	human nasal/pharyngeal metagenome	7804	20	0.00256279
SRR1293259	air metagenome	36413	93	0.00255403
SRR1300035	air metagenome	39594	101	0.00255089
SRR8669529	Gorilla gorilla	11768	30	0.00254929
SRR5233568	soil metagenome	59337	150	0.00252793
SRR5440466	gut metagenome	108975	274	0.00251434
SRR5814929	rhizosphere metagenome	29089	73	0.00250954
SRR5814881	soil metagenome	4792	12	0.00250417
SRR3101370	biofilter metagenome	17172	43	0.00250408
SRR7243013	gut metagenome	126611	317	0.00250373
ERR2046471	rhizosphere metagenome	76322	191	0.00250255
SRR3607860	soil metagenome	61971	155	0.00250117
SRR5364489	plant metagenome	81198	203	0.00250006
SRR8573431	metagenome	26820	67	0.00249814
ERR3280401	dust metagenome	7256	18	0.00248071
ERR2134743	Homo sapiens	34326	85	0.00247626
SRR5815804	gut metagenome	114031	281	0.00246424
SRR5685054	soil metagenome	127689	311	0.00243561
ERR3280449	dust metagenome	6163	15	0.00243388
SRR2035270	soil metagenome	75206	183	0.00243332
SRR5280744	gut metagenome	148423	361	0.00243224
ERR2020685	Zea mays	190163	462	0.00242949
SRR5815820	gut metagenome	48855	118	0.00241531
SRR1819734	seawater metagenome	46801	113	0.00241448
SRR5815793	gut metagenome	17836	43	0.00241085
SRR3101379	biofilter metagenome	17848	43	0.00240923
ERR2036401	anaerobic digester metagenome	29128	70	0.00240319
SRR6714017	silage metagenome	178469	428	0.00239818
SRR8726775	human gut metagenome	3753	9	0.00239808
ERR2049154	rhizosphere metagenome	136021	325	0.00238934
SRR3179182	soil metagenome	18493	44	0.00237928
SRR1240250	gut metagenome	7621	18	0.00236189
ERR1347317	lung metagenome	27525	65	0.00236149
SRR5800587	Sus scrofa	41526	98	0.00235997
ERR2049330	rhizosphere metagenome	226638	534	0.00235618
SRR2849450	soil metagenome	21223	50	0.00235593
ERR2212682	metagenomes	27631	65	0.00235243
SRR5364456	plant metagenome	24321	57	0.00234365
ERR1768976	air metagenome	5557	13	0.00233939
SRR5815794	gut metagenome	855	2	0.00233918
SRR8284815	soil metagenome	17131	40	0.00233495
SRR5440462	gut metagenome	82262	192	0.00233401
SRR8669447	Gorilla gorilla	5144	12	0.00233281
SRR6069220	soil metagenome	121418	283	0.00233079
SRR4346676	gut metagenome	25790	60	0.00232648
SRR5233571	soil metagenome	53755	125	0.00232537
SRR5233349	soil metagenome	205026	476	0.00232166
SRR5233336	soil metagenome	220124	511	0.00232142
SRR5647883	soil metagenome	31571	73	0.00231225
SRR3217144	human skin metagenome	22544	52	0.0023066
SRR3101431	biofilter metagenome	18657	43	0.00230476
SRR8467168	silage metagenome	31694	73	0.00230328
ERR1948504	metagenome	16950	39	0.00230088
SRR6221922	rhizosphere metagenome	51729	119	0.00230045
SRR8350969	phyllosphere metagenome	47115	108	0.00229226
ERR674226	Heptageniidae environmental sample	43638	100	0.00229158
ERR951923	Heptageniidae environmental sample	43638	100	0.00229158
SRR8573427	metagenome	32358	74	0.00228692
SRR8669500	Gorilla gorilla	5279	12	0.00227316
SRR1971531	soil metagenome	7055	16	0.0022679
SRR5447929	coral metagenome	3977	9	0.00226301
SRR6221923	rhizosphere metagenome	50015	113	0.00225932
SRR5447881	coral metagenome	4907	11	0.0022417
SRR1873988	human lung metagenome	80750	181	0.00224149
SRR2035310	soil metagenome	41087	92	0.00223915
SRR2849294	soil metagenome	12077	27	0.00223565
SRR8332608	rhizosphere metagenome	17896	40	0.00223514
SRR8655946	soil metagenome	71753	160	0.00222987
ERR793388	metagenome	67336	150	0.00222763
ERR2051900	rhizosphere metagenome	172569	384	0.0022252
SRR5233301	soil metagenome	69216	154	0.00222492
SRR8749342	freshwater metagenome	50975	113	0.00221677
SRR8467145	silage metagenome	39751	88	0.00221378
SRR4280760	rhizosphere metagenome	169030	374	0.00221262
SRR4346713	gut metagenome	37975	84	0.00221198
SRR1524350	root metagenome	31338	69	0.0022018
SRR5581376	plant metagenome	47726	105	0.00220006
SRR2849272	soil metagenome	9132	20	0.0021901
SRR6221982	rhizosphere metagenome	60776	133	0.00218836
ERR951917	Heptageniidae environmental sample	40757	89	0.00218367
ERR674218	Heptageniidae environmental sample	40773	89	0.00218282
SRR7136250	freshwater metagenome	67857	148	0.00218106
ERR713640	metagenome	1421519	3099	0.00218006
ERR2212683	metagenomes	9656	21	0.00217481
SRR6221926	rhizosphere metagenome	99335	216	0.00217446
SRR1554346	freshwater metagenome	14774	32	0.00216597
SRR5447867	coral metagenome	1850	4	0.00216216
SRR5816676	mixed culture	60495	130	0.00214894
SRR5233486	soil metagenome	2335	5	0.00214133
SRR5364447	plant metagenome	23819	51	0.00214115
SRR7522805	root metagenome	7950	17	0.00213836
SRR2035296	soil metagenome	83266	178	0.00213773
SRR2849362	soil metagenome	8915	19	0.00213124
ERR1103410	plant metagenome	7517	16	0.00212851
SRR5447930	coral metagenome	2822	6	0.00212615
ERR2043297	uncultured bacterium	16500	35	0.00212121
SRR6221981	rhizosphere metagenome	51391	109	0.00212099
SRR5364522	plant metagenome	69367	147	0.00211916
SRR6714014	silage metagenome	179265	379	0.00211419
ERR2051348	rhizosphere metagenome	202042	427	0.00211342
SRR5364444	plant metagenome	24143	51	0.00211241
SRR4346664	gut metagenome	48505	102	0.00210288
SRR5815797	gut metagenome	102425	215	0.0020991
SRR5816699	mixed culture	32126	67	0.00208554
SRR2938002	wastewater metagenome	9595	20	0.00208442
ERR2055430	rhizosphere metagenome	109914	229	0.00208345
SRR2982855	human metagenome	125510	260	0.00207155
ERR2566979	human metagenome	39518	81	0.0020497
SRR8573422	metagenome	16164	33	0.00204157
SRR5440475	gut metagenome	101476	207	0.00203989
SRR3216845	human skin metagenome	5432	11	0.00202504
ERR2212616	metagenomes	30145	61	0.00202355
SRR1971609	uncultured bacterium	17310	35	0.00202195
ERR2036365	anaerobic digester metagenome	69358	140	0.00201851
SRR5364570	plant metagenome	75545	152	0.00201205
SRR5364604	plant metagenome	67180	135	0.00200953
ERR1760024	skin metagenome	102682	206	0.00200619
SRR8669505	Pongo abelii	4491	9	0.00200401
SRR1590738	human gut metagenome	65895	132	0.00200319
SRR5233347	soil metagenome	156990	314	0.00200013
SRR6161187	plant metagenome	32522	65	0.00199865
ERR1948606	metagenome	19018	38	0.00199811
SRR6957904	soil metagenome	8009	16	0.00199775
SRR2982737	human metagenome	31638	63	0.00199128
SRR6674946	human metagenome	6538	13	0.00198838
SRR8372909	soil metagenome	13597	27	0.00198573
SRR2848826	soil metagenome	504	1	0.00198413
SRR5364496	plant metagenome	79875	158	0.00197809
SRR2849361	soil metagenome	10647	21	0.00197239
ERR519351	Triticum aestivum	130740	257	0.00196573
SRR8284870	soil metagenome	19362	38	0.00196261
SRR5447966	coral metagenome	1533	3	0.00195695
SRR8133520	skin metagenome	515	1	0.00194175
SRR8350968	phyllosphere metagenome	94814	183	0.00193009
SRR8472411	Speyeria mormonia	519	1	0.00192678
SRR5233339	soil metagenome	198454	379	0.00190976
SRR5364476	plant metagenome	46150	88	0.00190683
SRR3108652	rhizosphere metagenome	114435	217	0.00189627
SRR5816708	mixed culture	41227	78	0.00189196
SRR6221991	rhizosphere metagenome	53969	102	0.00188997
SRR6714007	silage metagenome	199489	377	0.00188983
SRR5364591	plant metagenome	63004	119	0.00188877
SRR2886914	activated sludge metagenome	3021349	5669	0.00187631
SRR6069270	soil metagenome	208398	391	0.00187622
SRR8573408	metagenome	21352	40	0.00187336
SRR2849385	soil metagenome	5872	11	0.0018733
ERR2036409	anaerobic digester metagenome	67760	125	0.00184475
SRR5814900	soil metagenome	7596	14	0.00184308
ERR3244081	Triticum aestivum	27162	50	0.00184081
SRR5233579	soil metagenome	61032	112	0.0018351
SRR5364509	plant metagenome	25650	47	0.00183236
ERR227743	soil metagenome	2186	4	0.00182983
SRR5233574	soil metagenome	59022	108	0.00182983
SRR2849283	soil metagenome	6031	11	0.00182391
SRR3634957	rhizosphere metagenome	23045	42	0.00182252
SRR8405129	metagenome	45040	82	0.0018206
ERR3244149	Triticum aestivum	31322	57	0.00181981
SRR7101105	insect metagenome	131010	238	0.00181666
SRR4119573	soil metagenome	12697	23	0.00181145
SRR5519520	rhizosphere metagenome	553	1	0.00180832
ERR2212647	metagenomes	21597	39	0.00180581
SRR7585038	aquatic metagenome	21088	38	0.00180197
SRR7265292	plant metagenome	50032	90	0.00179885
SRR3207603	microbial mat metagenome	149639	269	0.00179766
SRR2035318	soil metagenome	61230	110	0.0017965
SRR3635013	rhizosphere metagenome	6697	12	0.00179185
SRR6309369	skin metagenome	50278	90	0.00179005
ERR2566510	human metagenome	40312	72	0.00178607
SRR4288868	soil metagenome	25315	45	0.0017776
SRR8644707	soil metagenome	46159	82	0.00177647
SRR2849316	soil metagenome	9009	16	0.001776
SRR8467117	silage metagenome	85006	150	0.00176458
SRR5025501	soil metagenome	61229	108	0.00176387
SRR3216833	human skin metagenome	8541	15	0.00175623
ERR519325	Triticum aestivum	134593	236	0.00175343
SRR6161319	plant metagenome	19402	34	0.0017524
ERR1347322	lung metagenome	24102	42	0.00174259
SRR8663213	soil metagenome	117917	205	0.00173851
SRR7133707	plant metagenome	64127	111	0.00173094
SRR1662267	plant metagenome	84460	146	0.00172863
SRR7133668	plant metagenome	61587	106	0.00172114
SRR5816706	mixed culture	47071	81	0.0017208
SRR8655947	soil metagenome	72297	124	0.00171515
SRR8655950	soil metagenome	77559	133	0.00171482
SRR2982875	human metagenome	81930	140	0.00170878
SRR1971605	uncultured bacterium	12891	22	0.00170662
SRR5399482	human gut metagenome	18204	31	0.00170292
SRR7612647	freshwater metagenome	90032	153	0.0016994
SRR4119579	soil metagenome	48372	82	0.0016952
SRR5233575	soil metagenome	70331	119	0.001692
SRR5420056	rhizosphere metagenome	50991	86	0.00168657
SRR1971349	soil metagenome	5337	9	0.00168634
ERR2049358	rhizosphere metagenome	130228	219	0.00168167
SRR8318312	soil metagenome	60883	102	0.00167534
SRR5000856	plant metagenome	68717	115	0.00167353
SRR1947154	human gut metagenome	2405	4	0.0016632
SRR8733477	decomposition metagenome	28265	47	0.00166283
ERR3243991	Triticum aestivum	29482	49	0.00166203
SRR1948592	human nasal/pharyngeal metagenome	3009	5	0.00166168
SRR5000855	plant metagenome	112018	186	0.00166045
SRR8669503	Gorilla gorilla	7232	12	0.00165929
SRR6161321	plant metagenome	50178	83	0.00165411
SRR6221993	rhizosphere metagenome	49646	82	0.00165169
SRR2829174	freshwater metagenome	37646	62	0.00164692
ERR1347617	lung metagenome	9113	15	0.001646
ERR1347471	lung metagenome	5477	9	0.00164324
ERR1347383	lung metagenome	42649	70	0.0016413
ERR3280185	dust metagenome	15860	26	0.00163934
SRR8744100	soil metagenome	10994	18	0.00163726
ERR1307357	metagenome	23226	38	0.0016361
SRR2849366	soil metagenome	10426	17	0.00163054
SRR5364485	plant metagenome	41157	67	0.00162791
ERR1347649	lung metagenome	11069	18	0.00162616
SRR6221916	rhizosphere metagenome	53664	87	0.0016212
SRR5364523	plant metagenome	63576	103	0.00162011
ERR519321	Triticum aestivum	101239	164	0.00161993
SRR5364506	plant metagenome	20381	33	0.00161916
SRR8573413	metagenome	21022	34	0.00161735
SRR5816632	mixed culture	39580	64	0.00161698
SRR2130163	marine sediment metagenome	17328	28	0.00161588
SRR2035269	soil metagenome	82415	133	0.00161378
SRR5440469	gut metagenome	132809	214	0.00161134
SRR8669490	Pongo abelii	4348	7	0.00160994
SRR5400709	rhizosphere metagenome	24276	39	0.00160652
SRR8749303	freshwater metagenome	36808	59	0.00160291
SRR5364449	plant metagenome	22472	36	0.00160199
SRR8467011	silage metagenome	18117	29	0.00160071
SRR8476754	freshwater metagenome	11877	19	0.00159973
ERR519348	Triticum aestivum	123871	198	0.00159844
SRR5233278	soil metagenome	50749	81	0.00159609
ERR528805	activated sludge metagenome	7530	12	0.00159363
SRR2849334	soil metagenome	30760	49	0.00159298
ERR3280130	dust metagenome	15101	24	0.0015893
SRR1393684	activated sludge metagenome	7552	12	0.00158898
ERR1347323	lung metagenome	68036	108	0.00158739
SRR2849459	soil metagenome	7572	12	0.00158479
SRR1971443	uncultured bacterium	17072	27	0.00158154
SRR2848925	soil metagenome	12698	20	0.00157505
SRR8573425	metagenome	40773	64	0.00156967
ERR1981063	soil metagenome	21114	33	0.00156294
SRR6161068	plant metagenome	49995	78	0.00156016
SRR5440478	gut metagenome	110915	173	0.00155975
SRR5364441	plant metagenome	31590	49	0.00155112
SRR5685057	soil metagenome	148546	230	0.00154834
SRR3216701	human skin metagenome	13573	21	0.00154719
SRR5233312	soil metagenome	227732	350	0.00153689
SRR5233615	soil metagenome	78523	120	0.00152821
SRR1948511	human nasal/pharyngeal metagenome	2622	4	0.00152555
SRR5815799	gut metagenome	125230	191	0.00152519
SRR5233489	soil metagenome	1313	2	0.00152323
SRR8284828	soil metagenome	17069	26	0.00152323
ERR482874	Homo sapiens	658	1	0.00151976
ERR3280235	dust metagenome	9254	14	0.00151286
SRR1068015	rhizosphere metagenome	663	1	0.0015083
SRR4280717	rhizosphere metagenome	101619	152	0.00149578
ERR3280195	dust metagenome	12706	19	0.00149536
SRR3204603	biofilm metagenome	10711	16	0.00149379
SRR5519532	rhizosphere metagenome	670	1	0.00149254
ERR1948543	metagenome	12080	18	0.00149007
SRR5176257	aquatic metagenome	182104	271	0.00148816
ERR2051424	rhizosphere metagenome	174501	258	0.0014785
SRR8467012	silage metagenome	20305	30	0.00147747
ERR1212813	Anas platyrhynchos	24422	36	0.00147408
SRR5233310	soil metagenome	314078	462	0.00147097
DRR018866	terrestrial metagenome	6806	10	0.00146929
SRR2136203	freshwater metagenome	683	1	0.00146413
SRR2849319	soil metagenome	4099	6	0.00146377
SRR5447927	coral metagenome	1367	2	0.00146306
ERR793355	metagenome	47848	70	0.00146297
ERR2674781	freshwater metagenome	25304	37	0.00146222
SRR5816703	mixed culture	42402	62	0.0014622
SRR2849274	soil metagenome	12340	18	0.00145867
SRR5640908	marine metagenome	17825	26	0.00145863
SRR6161154	plant metagenome	20739	30	0.00144655
SRR8381928	fish metagenome	181170	261	0.00144064
ERR2049918	rhizosphere metagenome	20183	29	0.00143685
SRR2848847	soil metagenome	2095	3	0.00143198
SRR8669425	Gorilla gorilla	5611	8	0.00142577
SRR6161121	plant metagenome	19646	28	0.00142523
SRR3634983	rhizosphere metagenome	13335	19	0.00142482
SRR5447871	coral metagenome	4915	7	0.00142421
SRR6937422	plant metagenome	18260	26	0.00142388
ERR2820503	Beta vulgaris	24617	35	0.00142178
SRR1957033	insect gut metagenome	40802	58	0.0014215
SRR2982738	human metagenome	45069	64	0.00142004
SRR8573428	metagenome	26807	38	0.00141754
SRR8405163	metagenome	59270	84	0.00141724
SRR8718107	silage metagenome	41777	59	0.00141226
ERR2053999	rhizosphere metagenome	107861	152	0.00140922
SRR8350945	phyllosphere metagenome	32708	46	0.00140638
SRR8351008	phyllosphere metagenome	94579	133	0.00140623
SRR5364502	plant metagenome	30589	43	0.00140573
SRR5816694	mixed culture	9283	13	0.00140041
SRR3222722	indoor metagenome	2148	3	0.00139665
SRR1948564	human nasal/pharyngeal metagenome	2865	4	0.00139616
ERR2051794	rhizosphere metagenome	86740	121	0.00139497
SRR6714002	silage metagenome	163583	228	0.00139379
SRR1873954	human lung metagenome	25831	36	0.00139367
ERR688092	Lantana	36605	51	0.00139325
SRR1524663	root metagenome	68232	95	0.00139231
SRR7511016	soil metagenome	32398	45	0.00138897
SRR8568401	mouse gut metagenome	5768	8	0.00138696
SRR5816679	mixed culture	31109	43	0.00138224
SRR2982778	human metagenome	139089	192	0.00138041
ERR1198742	unidentified	725	1	0.00137931
SRR5364557	plant metagenome	75433	104	0.00137871
SRR1697843	rhizosphere metagenome	37063	51	0.00137604
ERR519345	Triticum aestivum	138221	190	0.00137461
SRR5519522	rhizosphere metagenome	728	1	0.00137363
SRR2035315	soil metagenome	75139	103	0.00137079
SRR3612793	plant metagenome	19053	26	0.00136461
SRR5486737	plant metagenome	46218	63	0.00136311
SRR8476774	freshwater metagenome	19140	26	0.00135841
SRR8350954	phyllosphere metagenome	41978	57	0.00135785
SRR8717931	silage metagenome	41984	57	0.00135766
ERR2566919	human metagenome	7366	10	0.00135759
ERR2047517	rhizosphere metagenome	1474	2	0.00135685
SRR6221953	rhizosphere metagenome	45725	62	0.00135593
SRR8570211	skin metagenome	7737362	10480	0.00135447
SRR5586767	soil metagenome	97802	132	0.00134967
SRR5816635	mixed culture	26704	36	0.00134811
SRR6221909	rhizosphere metagenome	51961	70	0.00134716
SRR2848850	soil metagenome	1489	2	0.00134318
SRR6714016	silage metagenome	187035	251	0.00134199
SRR8467144	silage metagenome	61985	83	0.00133903
ERR3280293	dust metagenome	14203	19	0.00133775
ERR458432	human skin metagenome	9724	13	0.0013369
SRR2849451	soil metagenome	11247	15	0.00133369
SRR6376273	plant metagenome	151203	201	0.00132934
SRR4346644	gut metagenome	39888	53	0.00132872
SRR5233611	soil metagenome	75293	100	0.00132814
SRR1971311	uncultured bacterium	3772	5	0.00132556
SRR8669531	Gorilla gorilla	7559	10	0.00132293
ERR3280174	dust metagenome	11360	15	0.00132042
SRR5657636	feces metagenome	13641	18	0.00131955
SRR1524627	root metagenome	62154	82	0.0013193
SRR8133488	skin metagenome	21262	28	0.0013169
SRR5116608	soil metagenome	28888	38	0.00131543
SRR8467116	silage metagenome	70724	93	0.00131497
SRR5233602	soil metagenome	59286	77	0.00129879
ERR1101477	uncultured prokaryote	82715	107	0.0012936
SRR5364497	plant metagenome	74334	96	0.00129147
SRR5233353	soil metagenome	263821	340	0.00128875
ERR3280153	dust metagenome	6209	8	0.00128845
ERR3280183	dust metagenome	6222	8	0.00128576
ERR3280426	dust metagenome	13233	17	0.00128467
ERR2051160	rhizosphere metagenome	128354	164	0.00127772
SRR1300069	air metagenome	60597	77	0.00127069
SRR8568376	mouse gut metagenome	5530	7	0.00126582
ERR3280210	dust metagenome	9529	12	0.00125931
ERR2566822	human metagenome	57204	72	0.00125865
ERR227712	soil metagenome	2386	3	0.00125733
SRR1785470	Homo sapiens	3977	5	0.00125723
SRR2848832	soil metagenome	15928	20	0.00125565
SRR5447883	coral metagenome	3198	4	0.00125078
SRR1421702	soil metagenome	9615	12	0.00124805
ERR1212872	Anas platyrhynchos	24114	30	0.00124409
SRR5233605	soil metagenome	43447	54	0.00124289
SRR3213079	beetle metagenome	14501	18	0.00124129
SRR6161210	plant metagenome	73685	91	0.00123499
SRR2982797	human metagenome	34884	43	0.00123266
SRR4119586	soil metagenome	21927	27	0.00123136
SRR2982798	human metagenome	50393	62	0.00123033
SRR5400710	rhizosphere metagenome	21968	27	0.00122906
SRR8653467	rhizosphere metagenome	52916	65	0.00122836
SRR5816695	mixed culture	21204	26	0.00122618
SRR2136145	freshwater metagenome	817	1	0.00122399
SRR5400725	rhizosphere metagenome	26985	33	0.0012229
ERR3280256	dust metagenome	13096	16	0.00122175
SRR8573407	metagenome	23806	29	0.00121818
SRR2849474	soil metagenome	9871	12	0.00121568
SRR6304340	human metagenome	14025	17	0.00121212
SRR6154449	rhizosphere metagenome	201609	244	0.00121026
SRR6221927	rhizosphere metagenome	44779	54	0.00120592
SRR7101128	insect metagenome	102845	124	0.0012057
SRR2532416	bovine metagenome	43136	52	0.00120549
ERR2566524	human metagenome	48949	59	0.00120534
SRR5447880	coral metagenome	9130	11	0.00120482
SRR6714010	silage metagenome	166972	201	0.00120379
SRR6748746	plant metagenome	20967	25	0.00119235
SRR4346704	gut metagenome	57972	69	0.00119023
SRR2982539	soil metagenome	43143	51	0.00118212
SRR7040099	human metagenome	2539	3	0.00118157
SRR6997354	Helicobacter pylori	32174	38	0.00118108
SRR8719651	aerosol metagenome	44407	52	0.00117099
ERR788916	179.C	9399	11	0.00117034
SRR7544206	freshwater metagenome	62385	73	0.00117015
SRR4288874	soil metagenome	36749	43	0.0011701
SRR2849417	soil metagenome	23121	27	0.00116777
SRR8405155	metagenome	64235	75	0.00116759
SRR2849467	soil metagenome	8565	10	0.00116754
SRR5233331	soil metagenome	108890	127	0.00116631
ERR3280255	dust metagenome	18882	22	0.00116513
ERR2036406	anaerobic digester metagenome	37787	44	0.00116442
SRR2035316	soil metagenome	65423	76	0.00116167
SRR1948435	human nasal/pharyngeal metagenome	17380	20	0.00115075
SRR5569392	soil metagenome	120040	138	0.00114962
SRR8316331	uncultured bacterium	23506	27	0.00114864
SRR8573415	metagenome	21785	25	0.00114758
ERR2566474	human metagenome	51503	59	0.00114556
SRR8573398	metagenome	14026	16	0.00114074
SRR5447959	coral metagenome	879	1	0.00113766
SRR5233609	soil metagenome	38756	44	0.00113531
SRR2849441	soil metagenome	7930	9	0.00113493
SRR2983033	human metagenome	118593	134	0.00112991
SRR5233311	soil metagenome	126574	143	0.00112977
SRR7141459	plant metagenome	62106	70	0.00112711
ERR2051718	rhizosphere metagenome	171423	193	0.00112587
SRR3722849	plant metagenome	29329	33	0.00112517
SRR5233618	soil metagenome	68778	77	0.00111954
SRR1956939	insect gut metagenome	70760	79	0.00111645
SRR2849264	soil metagenome	4486	5	0.00111458
SRR5685101	soil metagenome	116703	130	0.00111394
ERR482922	Homo sapiens	6305	7	0.00111023
SRR6714000	silage metagenome	190137	211	0.00110973
SRR8405137	metagenome	47799	53	0.00110881
SRR8573426	metagenome	23473	26	0.00110766
SRR5638456	soil metagenome	79537	88	0.0011064
SRR7612605	freshwater metagenome	39789	44	0.00110583
ERR3280228	dust metagenome	9044	10	0.00110571
SRR5233476	soil metagenome	121272	134	0.00110495
SRR1589947	human gut metagenome	32589	36	0.00110467
SRR1819190	coral metagenome	43453	48	0.00110464
SRR7544203	freshwater metagenome	49805	55	0.00110431
SRR3179185	soil metagenome	26275	29	0.00110371
SRR7612639	freshwater metagenome	51750	57	0.00110145
SRR6861023	aquatic metagenome	89943	99	0.0011007
ERR3218664	soil metagenome	1820	2	0.0010989
SRR7141394	plant metagenome	27480	30	0.0010917
SRR7133586	plant metagenome	55887	61	0.00109149
SRR5233606	soil metagenome	67798	74	0.00109148
SRR3635002	rhizosphere metagenome	19256	21	0.00109057
SRR3722662	plant metagenome	89910	98	0.00108998
ERR3244541	Triticum aestivum	29397	32	0.00108855
SRR3216697	human skin metagenome	16565	18	0.00108663
SRR6507407	human metagenome	21178	23	0.00108603
SRR8719654	aerosol metagenome	38679	42	0.00108586
ERR793316	metagenome	12910	14	0.00108443
SRR6387219	soil metagenome	66550	72	0.00108189
ERR1307305	metagenome	10193	11	0.00107917
SRR1785414	Homo sapiens	8342	9	0.00107888
SRR6387304	insect metagenome	117851	127	0.00107763
SRR5816709	mixed culture	34344	37	0.00107734
SRR2035265	soil metagenome	86486	93	0.00107532
SRR5857429	human metagenome	3720	4	0.00107527
ERR915298	soil metagenome	24221	26	0.00107345
SRR5364488	plant metagenome	54047	58	0.00107314
SRR1293928	metagenome	24234	26	0.00107287
SRR5364611	plant metagenome	75599	81	0.00107144
SRR7133720	plant metagenome	31829	34	0.00106821
ERR204685	metagenomes	937	1	0.00106724
SRR1949148	human nasal/pharyngeal metagenome	83781	89	0.00106229
ERR2049396	rhizosphere metagenome	172342	183	0.00106184
ERR1248056	Glycine max	39690	42	0.0010582
SRR5440476	gut metagenome	210304	222	0.00105561
SRR1207117	soil metagenome	4759	5	0.00105064
SRR5816696	mixed culture	32369	34	0.00105039
SRR5853014	gut metagenome	23884	25	0.00104673
SRR1873961	human lung metagenome	23942	25	0.00104419
SRR8644629	soil metagenome	70884	74	0.00104396
SRR3213249	beetle metagenome	17266	18	0.00104251
SRR2532439	bovine metagenome	47292	49	0.00103612
SRR5233388	soil metagenome	87088	90	0.00103344
SRR6221924	rhizosphere metagenome	100660	104	0.00103318
SRR8573430	metagenome	21333	22	0.00103127
SRR6161323	plant metagenome	298464	307	0.0010286
ERR2740128	milk metagenome	42802	44	0.00102799
SRR8350943	phyllosphere metagenome	64223	66	0.00102767
SRR5233317	soil metagenome	214208	220	0.00102704
ERR3280257	dust metagenome	3897	4	0.00102643
SRR5000910	plant metagenome	2927	3	0.00102494
ERR1449747	air metagenome	66384	68	0.00102434
SRR8719658	aerosol metagenome	45003	46	0.00102215
ERR2046251	rhizosphere metagenome	247623	253	0.00102171
SRR8568413	mouse gut metagenome	4902	5	0.00101999
SRR3634984	rhizosphere metagenome	17649	18	0.00101989
ERR2051810	rhizosphere metagenome	165752	168	0.00101356
SRR1524624	root metagenome	47429	48	0.00101204
ERR2047739	rhizosphere metagenome	37556	38	0.00101182
ERR2051608	rhizosphere metagenome	177024	179	0.00101116
SRR8405181	metagenome	39653	40	0.00100875
SRR5233601	soil metagenome	70647	71	0.001005
SRR5364548	plant metagenome	67203	67	0.000996979
SRR5364537	plant metagenome	62248	62	0.000996016
SRR8669485	Alouatta palliata	2025	2	0.000987654
SRR5364477	plant metagenome	71920	71	0.000987208
SRR3722646	plant metagenome	36506	36	0.000986139
SRR5364454	plant metagenome	32467	32	0.000985616
SRR7136535	freshwater metagenome	39590	39	0.000985097
SRR1524358	root metagenome	32518	32	0.00098407
SRR4346677	gut metagenome	53874	53	0.000983777
SRR3217140	human skin metagenome	20345	20	0.000983043
SRR5816675	mixed culture	8214	8	0.000973947
SRR6507838	human metagenome	46240	45	0.000973183
ERR007232	human metagenome	1032	1	0.000968992
SRR1207074	soil metagenome	2064	2	0.000968992
SRR1971615	uncultured bacterium	13424	13	0.000968415
SRR8568380	mouse gut metagenome	6204	6	0.000967118
ERR2135813	soil metagenome	18647	18	0.000965303
SRR8271337	human gut metagenome	5190	5	0.000963391
SRR1300103	air metagenome	42690	41	0.000960412
SRR7093687	rhizosphere metagenome	51067	49	0.000959524
ERR2566695	human metagenome	42823	41	0.000957429
SRR2982954	human metagenome	139009	133	0.000956773
SRR1949114	human nasal/pharyngeal metagenome	4182	4	0.00095648
ERR3244595	Triticum aestivum	21967	21	0.000955979
SRR4346631	gut metagenome	36747	35	0.000952459
ERR2134677	Homo sapiens	43142	41	0.00095035
SRR5816691	mixed culture	26390	25	0.000947329
SRR5233356	soil metagenome	226345	214	0.000945459
SRR5233562	soil metagenome	38278	36	0.000940488
SRR5233594	soil metagenome	68303	64	0.000937001
SRR5364551	plant metagenome	68316	64	0.000936823
SRR3634981	rhizosphere metagenome	3204	3	0.00093633
SRR2982980	human metagenome	36317	34	0.000936201
SRR7039913	human metagenome	5345	5	0.000935454
ERR2566965	human metagenome	96616	90	0.000931523
ERR227680	soil metagenome	2150	2	0.000930233
ERR519324	Triticum aestivum	144116	134	0.000929807
SRR4280722	rhizosphere metagenome	119453	111	0.000929236
ERR3280469	dust metagenome	11864	11	0.000927175
SRR3990334	gut metagenome	17277	16	0.000926087
SRR5364493	plant metagenome	74508	69	0.000926075
SRR5233632	soil metagenome	28140	26	0.000923952
SRR3216897	human skin metagenome	24904	23	0.000923546
SRR1294078	metagenome	28179	26	0.000922673
SRR8573412	metagenome	17357	16	0.000921818
SRR5447884	coral metagenome	2177	2	0.000918695
SRR7986992	feces metagenome	45745	42	0.000918133
SRR3213238	beetle metagenome	17428	16	0.000918063
ERR952817	soil metagenome	68687	63	0.000917204
SRR5364573	plant metagenome	78549	72	0.000916625
SRR8350986	phyllosphere metagenome	32850	30	0.000913242
ERR2567004	pig metagenome	40614	37	0.000911016
SRR610765	mosquito metagenome	3299	3	0.000909366
SRR8712287	human gut metagenome	12152	11	0.000905201
ERR1898313	metagenome	23208	21	0.00090486
ERR3280171	dust metagenome	8850	8	0.000903955
SRR2849391	soil metagenome	8870	8	0.000901917
ERR2212663	metagenomes	21187	19	0.000896776
SRR8727042	human gut metagenome	7815	7	0.000895713
ERR1212729	Anas platyrhynchos	21218	19	0.000895466
SRR8568407	mouse gut metagenome	7820	7	0.000895141
SRR2035313	soil metagenome	91660	82	0.000894611
SRR8209981	wastewater metagenome	10065	9	0.000894188
SRR7242975	gut metagenome	33589	30	0.00089315
SRR2849405	soil metagenome	6718	6	0.000893123
SRR8568402	mouse gut metagenome	6723	6	0.000892459
SRR1811802	soil metagenome	205232	183	0.000891674
SRR5233494	soil metagenome	70726	63	0.000890762
SRR8405186	metagenome	53974	48	0.000889317
ERR519322	Triticum aestivum	113637	101	0.000888795
ERR3280134	dust metagenome	9025	8	0.000886427
SRR5364483	plant metagenome	74920	66	0.00088094
SRR3216682	human skin metagenome	5683	5	0.000879817
ERR2051050	rhizosphere metagenome	47792	42	0.000878808
ERR2212630	metagenomes	17090	15	0.000877706
ERR3280475	dust metagenome	15952	14	0.000877633
ERR1948623	metagenome	22800	20	0.000877193
SRR8749348	freshwater metagenome	47940	42	0.000876095
SRR5364612	plant metagenome	67527	59	0.000873725
SRR8568404	mouse gut metagenome	5726	5	0.00087321
SRR5233603	soil metagenome	41261	36	0.000872495
SRR6376301	plant metagenome	62066	54	0.000870042
SRR3722848	plant metagenome	29901	26	0.000869536
SRR5685058	soil metagenome	127219	110	0.000864651
SRR1508448	hydrocarbon metagenome	10420	9	0.000863724
ERR2051622	rhizosphere metagenome	149207	128	0.000857869
SRR6317082	aquatic metagenome	35018	30	0.000856702
ERR915309	soil metagenome	32688	28	0.000856583
SRR3635025	rhizosphere metagenome	14055	12	0.000853789
SRR5364554	plant metagenome	78612	67	0.000852287
SRR5685148	soil metagenome	73992	63	0.000851443
SRR8573400	metagenome	20026	17	0.000848896
ERR1103393	plant metagenome	4720	4	0.000847458
ERR519356	Triticum aestivum	122806	104	0.000846864
ERR3280313	dust metagenome	2363	2	0.000846382
SRR3217143	human skin metagenome	16575	14	0.000844646
SRR8568388	mouse gut metagenome	5921	5	0.000844452
SRR5233578	soil metagenome	40321	34	0.000843233
SRR7544209	freshwater metagenome	56980	48	0.000842401
ERR1212721	Anas platyrhynchos	17839	15	0.000840854
SRR2849433	soil metagenome	10706	9	0.00084065
SRR5233584	soil metagenome	149245	125	0.000837549
SRR2990749	soil metagenome	55065	46	0.000835376
SRR7612608	freshwater metagenome	59933	50	0.000834265
ERR2212680	metagenomes	23995	20	0.000833507
SRR5233508	soil metagenome	32522	27	0.000830207
SRR4241966	plant metagenome	10857	9	0.000828958
SRR5816702	mixed culture	44689	37	0.000827944
SRR7544215	freshwater metagenome	42293	35	0.00082756
ERR2043214	uncultured bacterium	16923	14	0.000827276
SRR8568400	mouse gut metagenome	6048	5	0.00082672
ERR793376	metagenome	107810	89	0.000825526
SRR4346724	gut metagenome	59368	49	0.00082536
SRR7078007	gut metagenome	2424	2	0.000825083
SRR5364592	plant metagenome	66784	55	0.000823551
ERR2020672	Zea mays	238015	196	0.000823478
SRR5364484	plant metagenome	76584	63	0.000822626
SRR5233352	soil metagenome	255316	210	0.00082251
ERR2046567	rhizosphere metagenome	36492	30	0.000822098
SRR7141393	plant metagenome	36492	30	0.000822098
ERR3280391	dust metagenome	10958	9	0.000821318
SRR3216959	human skin metagenome	12179	10	0.000821085
SRR1448913	rat gut metagenome	23148	19	0.000820805
SRR2849235	soil metagenome	12187	10	0.000820546
SRR1811806	soil metagenome	165970	136	0.000819425
ERR2592923	Homo sapiens	95204	78	0.000819293
SRR7136584	freshwater metagenome	59919	49	0.000817771
SRR8568399	mouse gut metagenome	4897	4	0.000816827
SRR5657640	feces metagenome	56321	46	0.000816747
SRR5816654	mixed culture	15926	13	0.000816275
SRR2982979	human metagenome	25889	21	0.000811155
SRR2849107	soil metagenome	8643	7	0.000809904
SRR8467176	silage metagenome	22297	18	0.000807283
ERR1347318	lung metagenome	42210	34	0.000805496
SRR8444349	fish metagenome	84449	68	0.00080522
ERR007095	human metagenome	1242	1	0.000805153
SRR6714015	silage metagenome	174307	140	0.000803181
SRR8669444	Gorilla gorilla	4982	4	0.00080289
SRR5233564	soil metagenome	52574	42	0.000798874
SRR8350951	phyllosphere metagenome	31300	25	0.000798722
SRR1300041	air metagenome	32560	26	0.000798526
ERR2051448	rhizosphere metagenome	48857	39	0.000798248
SRR6814749	aquatic metagenome	23819	19	0.000797683
ERR599718	uncultured bacterium	28845	23	0.000797365
SRR959883	terrestrial metagenome	79125	63	0.000796209
SRR1819747	seawater metagenome	80427	64	0.000795753
ERR2134458	Homo sapiens	62909	50	0.000794799
SRR8573414	metagenome	26431	21	0.000794522
SRR8133485	skin metagenome	28969	23	0.000793952
SRR5345187	soil metagenome	12605	10	0.000793336
SRR7078106	gut metagenome	1261	1	0.000793021
SRR5420058	rhizosphere metagenome	121111	96	0.000792661
ERR2681803	metagenome	5050	4	0.000792079
ERR2046703	rhizosphere metagenome	61999	49	0.000790335
ERR1307443	metagenome	51970	41	0.000788917
SRR2849386	soil metagenome	7639	6	0.000785443
SRR1949039	human nasal/pharyngeal metagenome	3824	3	0.000784519
SRR8655944	soil metagenome	66321	52	0.000784065
SRR5364596	plant metagenome	65146	51	0.000782857
SRR2849476	soil metagenome	14061	11	0.000782306
ERR3280418	dust metagenome	14156	11	0.000777056
ERR2681809	metagenome	1287	1	0.000777001
ERR2036366	anaerobic digester metagenome	56653	44	0.000776658
SRR8719670	aerosol metagenome	41229	32	0.000776153
ERR2047837	rhizosphere metagenome	36089	28	0.00077586
SRR4346671	gut metagenome	29645	23	0.000775848
ERR3280501	dust metagenome	16762	13	0.000775564
SRR5447969	coral metagenome	2583	2	0.000774293
SRR6050577	soil metagenome	191716	148	0.000771975
SRR8350940	phyllosphere metagenome	102356	79	0.000771816
SRR1949322	human nasal/pharyngeal metagenome	68746	53	0.000770954
SRR5420050	rhizosphere metagenome	78314	60	0.000766147
SRR6154370	rhizosphere metagenome	26140	20	0.000765111
ERR3280470	dust metagenome	9160	7	0.000764192
SRR2532265	bovine metagenome	81318	62	0.000762439
ERR2739606	air metagenome	66898	51	0.000762355
SRR5364461	plant metagenome	22305	17	0.000762161
SRR3213258	beetle metagenome	19738	15	0.000759955
ERR2820519	Beta vulgaris	5268	4	0.000759301
SRR3309739	freshwater metagenome	13170	10	0.000759301
SRR6438556	human nasopharyngeal metagenome	51497	39	0.000757326
SRR5814930	rhizosphere metagenome	35655	27	0.000757257
ERR1212761	Anas platyrhynchos	22450	17	0.000757238
ERR2036399	anaerobic digester metagenome	40991	31	0.000756264
SRR1300019	air metagenome	6613	5	0.000756086
ERR1794390	Pristionchus pacificus	156164	118	0.000755616
SRR8472472	Speyeria mormonia	1328	1	0.000753012
ERR458406	human skin metagenome	3992	3	0.000751503
SRR6161207	plant metagenome	88019	66	0.000749838
SRR3292575	freshwater metagenome	21347	16	0.00074952
ERR2820482	Beta vulgaris	61468	46	0.000748357
SRR2035312	soil metagenome	94880	71	0.000748314
SRR5349202	insect gut metagenome	80272	60	0.000747459
ERR2050268	rhizosphere metagenome	57580	43	0.000746787
SRR5685123	soil metagenome	107496	80	0.000744214
SRR1948640	human nasal/pharyngeal metagenome	22852	17	0.000743917
SRR1811788	soil metagenome	199183	148	0.000743035
SRR6161351	plant metagenome	1346	1	0.000742942
SRR2568349	rhizosphere metagenome	83476	62	0.000742728
SRR2035266	soil metagenome	74070	55	0.000742541
SRR7612599	freshwater metagenome	70046	52	0.000742369
SRR8596079	coral metagenome	8104	6	0.000740375
SRR7084472	soil metagenome	181009	134	0.000740295
ERR2051146	rhizosphere metagenome	165048	122	0.000739179
SRR1554325	freshwater metagenome	101652	75	0.000737811
SRR6154502	rhizosphere metagenome	81590	60	0.000735384
ERR1307325	metagenome	55756	41	0.000735347
SRR5586684	soil metagenome	132108	97	0.000734248
ERR1212878	Anas platyrhynchos	25905	19	0.000733449
SRR4117167	soil metagenome	55933	41	0.00073302
ERR1212903	Anas platyrhynchos	24571	18	0.000732571
SRR2849369	soil metagenome	10925	8	0.000732265
SRR6161289	plant metagenome	281830	206	0.000730937
ERR2020668	Zea mays	173847	127	0.000730527
ERR2092882	soil metagenome	76678	56	0.000730327
SRR5605289	soil metagenome	87834	64	0.000728647
ERR2566535	human metagenome	54915	40	0.000728398
ERR1248059	Glycine max	13774	10	0.000726006
SRR2849266	soil metagenome	13804	10	0.000724428
SRR5233482	soil metagenome	2767	2	0.000722804
SRR5233622	soil metagenome	80409	58	0.000721312
ERR1347324	lung metagenome	18044	13	0.000720461
SRR1772210	phyllosphere metagenome	123766	89	0.000719099
ERR227731	soil metagenome	1392	1	0.000718391
ERR519350	Triticum aestivum	117204	84	0.000716699
SRR8350946	phyllosphere metagenome	47643	34	0.000713641
SRR6816267	soil metagenome	15415	11	0.000713591
SRR7548176	plant metagenome	66277	47	0.000709145
SRR5815798	gut metagenome	126014	89	0.000706271
SRR5534913	plant metagenome	17016	12	0.000705219
SRR2568320	rhizosphere metagenome	39768	28	0.000704084
SRR5400711	rhizosphere metagenome	15641	11	0.00070328
SRR3613030	plant metagenome	52752	37	0.000701395
SRR2849402	soil metagenome	7147	5	0.000699594
ERR2051922	rhizosphere metagenome	140686	98	0.000696587
ERR793356	metagenome	47389	33	0.000696364
SRR1948396	human nasal/pharyngeal metagenome	25851	18	0.000696298
SRR7093673	rhizosphere metagenome	34483	24	0.000695995
SRR1566108	solid waste metagenome	61790	43	0.000695905
ERR3280241	dust metagenome	14386	10	0.00069512
SRR6507395	human metagenome	41728	29	0.000694977
SRR2982857	human metagenome	111156	77	0.00069272
SRR8467115	silage metagenome	64993	45	0.000692382
ERR1709308	Sus scrofa domesticus	164842	114	0.000691571
SRR5364479	plant metagenome	73865	51	0.000690449
SRR5762239	gut metagenome	40608	28	0.000689519
ERR2566832	human metagenome	31969	22	0.000688167
SRR3634952	rhizosphere metagenome	10191	7	0.000686881
SRR7039905	human metagenome	20392	14	0.000686544
SRR8405174	metagenome	48147	33	0.000685401
SRR1949336	human nasal/pharyngeal metagenome	35053	24	0.000684677
ERR2051070	rhizosphere metagenome	165079	113	0.000684521
SRR2229406	phyllosphere metagenome	64307	44	0.000684218
DRR032968	soil metagenome	45337	31	0.000683768
SRR1524696	root metagenome	77746	53	0.000681707
ERR1948545	metagenome	24972	17	0.000680762
SRR8589891	marine sediment metagenome	22083	15	0.000679256
ERR1768996	air metagenome	7368	5	0.00067861
SRR8372928	soil metagenome	5898	4	0.000678196
SRR5000902	plant metagenome	42781	29	0.000677871
ERR2566494	human metagenome	38411	26	0.000676889
SRR7987005	feces metagenome	26604	18	0.00067659
SRR920686	human metagenome	1478	1	0.00067659
ERR2020681	Zea mays	189338	128	0.00067604
ERR2592929	Homo sapiens	82859	56	0.000675847
ERR528802	activated sludge metagenome	29625	20	0.000675105
SRR7101104	insect metagenome	103690	70	0.000675089
SRR6308719	freshwater metagenome	7407	5	0.000675037
ERR2020684	Zea mays	203329	137	0.000673785
ERR3280278	dust metagenome	11874	8	0.000673741
SRR1393681	activated sludge metagenome	29741	20	0.000672472
DRR018840	terrestrial metagenome	7440	5	0.000672043
SRR1948505	human nasal/pharyngeal metagenome	86509	58	0.00067045
ERR3280279	dust metagenome	8959	6	0.000669718
SRR1591714	human gut metagenome	5973	4	0.00066968
SRR3089748	human metagenome	24071	16	0.0006647
SRR5349426	insect gut metagenome	129499	86	0.000664098
SRR5233563	soil metagenome	55775	37	0.00066338
SRR4346665	gut metagenome	30259	20	0.00066096
SRR8405114	metagenome	37825	25	0.000660939
ERR3280472	dust metagenome	16652	11	0.000660581
SRR3204627	biofilm metagenome	13632	9	0.000660211
SRR5605278	soil metagenome	137858	91	0.0006601
ERR2036373	anaerobic digester metagenome	41039	27	0.000657911
ERR2052062	rhizosphere metagenome	63925	42	0.00065702
SRR5233593	soil metagenome	61156	40	0.000654065
SRR8663217	soil metagenome	134553	88	0.000654017
SRR1657945	human skin metagenome	1275356	834	0.000653935
SRR6937583	plant metagenome	24577	16	0.000651015
SRR8589916	marine sediment metagenome	36890	24	0.000650583
SRR7101137	insect metagenome	99914	65	0.000650559
SRR6360495	soil metagenome	41562	27	0.000649632
SRR2849315	soil metagenome	9252	6	0.000648508
ERR3244076	Triticum aestivum	37024	24	0.000648228
SRR7612640	freshwater metagenome	35534	23	0.000647267
SRR3216907	human skin metagenome	6180	4	0.000647249
ERR519346	Triticum aestivum	119086	77	0.000646592
SRR7078091	gut metagenome	71253	46	0.000645587
SRR2568360	rhizosphere metagenome	100774	65	0.000645008
ERR2050248	rhizosphere metagenome	91563	59	0.000644365
ERR1212929	Anas platyrhynchos	24909	16	0.000642338
SRR1524759	root metagenome	82586	53	0.000641755
SRR6507406	human metagenome	37414	24	0.000641471
SRR4288870	soil metagenome	39027	25	0.000640582
SRR6154501	rhizosphere metagenome	59797	38	0.000635483
SRR5816692	mixed culture	31724	20	0.000630438
SRR7230272	aquatic metagenome	26992	17	0.000629816
ERR2050908	rhizosphere metagenome	206760	130	0.000628748
SRR5233503	soil metagenome	70000	44	0.000628571
SRR7544207	freshwater metagenome	52582	33	0.000627591
SRR2532280	bovine metagenome	46268	29	0.000626783
SRR5814934	rhizosphere metagenome	28735	18	0.000626414
SRR5233509	soil metagenome	23963	15	0.000625965
SRR2465683	soil metagenome	15986	10	0.000625547
SRR8561481	gut metagenome	103928	65	0.000625433
SRR1422439	gut metagenome	30424	19	0.000624507
SRR1971345	soil metagenome	4815	3	0.000623053
SRR2849381	soil metagenome	8054	5	0.00062081
SRR7585092	aquatic metagenome	33922	21	0.000619067
SRR5364487	plant metagenome	48466	30	0.000618991
SRR1971481	uncultured bacterium	9755	6	0.000615069
ERR2049370	rhizosphere metagenome	133359	82	0.000614882
SRR1819869	freshwater metagenome	3257	2	0.000614062
SRR5685097	soil metagenome	154111	94	0.00060995
ERR007203	human metagenome	1642	1	0.000609013
ERR519354	Triticum aestivum	103451	63	0.000608984
SRR3204601	biofilm metagenome	13166	8	0.000607626
ERR2051530	rhizosphere metagenome	117213	71	0.000605735
ERR3280388	dust metagenome	8259	5	0.0006054
SRR6507816	human metagenome	26429	16	0.000605396
SRR5233576	soil metagenome	54578	33	0.000604639
ERR2051066	rhizosphere metagenome	152853	92	0.000601885
SRR3217191	human skin metagenome	6648	4	0.000601685
ERR1347292	lung metagenome	103273	62	0.000600351
SRR6154375	rhizosphere metagenome	26663	16	0.000600083
SRR3112891	aquatic metagenome	237086	142	0.000598939
SRR1930861	fermentation metagenome	100222	60	0.000598671
SRR8405183	metagenome	63553	38	0.000597926
ERR983885	human gut metagenome	38534	23	0.000596875
SRR5638469	soil metagenome	72105	43	0.000596353
ERR3280456	dust metagenome	10066	6	0.000596066
SRR5820332	soil metagenome	33560	20	0.000595948
SRR5799058	soil metagenome	33588	20	0.000595451
SRR5685125	soil metagenome	77450	46	0.000593932
SRR8368841	soil metagenome	72470	43	0.000593349
SRR6221955	rhizosphere metagenome	47325	28	0.000591653
ERR1912417	Bos taurus	43956	26	0.000591501
DRR033759	soil metagenome	50722	30	0.000591459
ERR1759896	skin metagenome	55795	33	0.000591451
ERR3280454	dust metagenome	10184	6	0.000589159
SRR4117106	soil metagenome	39065	23	0.000588762
ERR3280376	dust metagenome	5117	3	0.000586281
SRR1524360	root metagenome	35825	21	0.000586183
ERR2051320	rhizosphere metagenome	64867	38	0.000585814
ERR2674726	honey metagenome	35939	21	0.000584323
SRR5233599	soil metagenome	65035	38	0.000584301
SRR1785632	Homo sapiens	6847	4	0.000584197
SRR7245546	rhizosphere metagenome	178293	104	0.000583309
SRR3722847	plant metagenome	24033	14	0.000582532
SRR6161225	plant metagenome	30938	18	0.000581809
SRR5564151	soil metagenome	203183	118	0.000580757
SRR3485896	freshwater metagenome	60322	35	0.000580219
SRR6221948	rhizosphere metagenome	46625	27	0.000579088
SRR5233577	soil metagenome	46631	27	0.000579014
SRR1041067	soil metagenome	12091	7	0.000578943
SRR8568409	mouse gut metagenome	8656	5	0.000577634
SRR1524642	root metagenome	79707	46	0.000577114
SRR1811799	soil metagenome	235758	136	0.000576863
ERR1307336	metagenome	34680	20	0.000576701
SRR2568351	soil metagenome	90332	52	0.000575654
SRR3485965	freshwater metagenome	48850	28	0.000573183
SRR1743572	plant metagenome	3506	2	0.000570451
ERR1212895	Anas platyrhynchos	21055	12	0.000569936
SRR3217059	human skin metagenome	31636	18	0.000568972
ERR519328	Triticum aestivum	96690	55	0.000568828
ERR2051340	rhizosphere metagenome	137146	78	0.000568737
ERR2054167	rhizosphere metagenome	165782	94	0.00056701
SRR5749836	aquatic metagenome	661315	374	0.00056554
SRR8644486	soil metagenome	31937	18	0.00056361
SRR1873989	human lung metagenome	15971	9	0.000563521
SRR5233565	soil metagenome	55225	31	0.00056134
ERR2036364	anaerobic digester metagenome	42758	24	0.000561298
ERR1307294	metagenome	89158	50	0.000560802
SRR1956951	insect gut metagenome	42822	24	0.00056046
ERR3280336	dust metagenome	8928	5	0.000560036
ERR440241	metagenome	112507	63	0.000559965
SRR6161057	plant metagenome	7150	4	0.000559441
SRR2849411	soil metagenome	16109	9	0.000558694
SRR5364635	plant metagenome	53880	30	0.000556793
ERR2036374	anaerobic digester metagenome	80966	45	0.000555789
SRR7293992	biofilter metagenome	120641	67	0.000555367
SRR8568381	mouse gut metagenome	5406	3	0.000554939
SRR3222777	indoor metagenome	1804	1	0.000554324
ERR2051512	rhizosphere metagenome	177108	98	0.000553335
SRR5816705	mixed culture	36211	20	0.000552318
SRR8568379	mouse gut metagenome	7252	4	0.000551572
SRR4346656	gut metagenome	36294	20	0.000551055
SRR6069126	soil metagenome	125757	69	0.000548677
SRR6438817	human nasopharyngeal metagenome	10979	6	0.000546498
ERR2134697	Homo sapiens	29286	16	0.000546336
SRR3216774	human skin metagenome	14650	8	0.000546075
ERR2134536	Homo sapiens	80614	44	0.000545811
SRR7245553	rhizosphere metagenome	188961	103	0.000545086
ERR1347319	lung metagenome	29414	16	0.000543959
ERR2566502	human metagenome	73535	40	0.000543959
SRR6131372	soil metagenome	57001	31	0.00054385
SRR5233560	soil metagenome	51498	28	0.00054371
SRR6154373	rhizosphere metagenome	44192	24	0.000543085
SRR5233351	soil metagenome	234023	127	0.000542682
SRR6050574	soil metagenome	176926	96	0.0005426
ERR3280198	dust metagenome	22119	12	0.00054252
SRR2849028	soil metagenome	12909	7	0.000542257
ERR1212692	Anas platyrhynchos	33273	18	0.000540979
SRR5569387	soil metagenome	109088	59	0.000540848
SRR5364486	plant metagenome	72118	39	0.00054078
SRR4346651	gut metagenome	35148	19	0.000540571
SRR3216975	human skin metagenome	29636	16	0.000539884
ERR1307310	metagenome	31568	17	0.00053852
SRR5532809	soil metagenome	40873	22	0.000538253
SRR4280772	rhizosphere metagenome	117601	63	0.00053571
SRR2982945	human metagenome	125269	67	0.000534849
SRR4346717	gut metagenome	65559	35	0.00053387
SRR2848998	soil metagenome	11242	6	0.000533713
SRR3292625	freshwater metagenome	26271	14	0.000532907
SRR6816292	soil metagenome	11265	6	0.000532623
SRR6050614	soil metagenome	86406	46	0.00053237
SRR6161180	plant metagenome	228973	121	0.000528447
SRR4288883	soil metagenome	24616	13	0.000528112
SRR4346669	gut metagenome	51144	27	0.000527921
SRR6937297	plant metagenome	17065	9	0.000527395
SRR5569385	soil metagenome	102597	54	0.000526331
SRR6338780	aerosol metagenome	9504	5	0.000526094
SRR1957006	insect gut metagenome	58987	31	0.00052554
SRR7253881	freshwater metagenome	5712	3	0.00052521
SRR1930886	fermentation metagenome	60937	32	0.000525133
SRR6937145	plant metagenome	36208	19	0.000524746
SRR5233429	soil metagenome	3817	2	0.000523972
SRR2849257	soil metagenome	9564	5	0.000522794
SRR1448916	rat gut metagenome	22954	12	0.000522785
SRR5401031	rhizosphere metagenome	21045	11	0.000522689
SRR3108639	rhizosphere metagenome	159170	83	0.000521455
SRR5364500	plant metagenome	26883	14	0.000520775
ERR1212922	Anas platyrhynchos	23063	12	0.000520314
ERR2212693	metagenomes	17308	9	0.000519991
ERR1948508	metagenome	15386	8	0.000519953
SRR5233561	soil metagenome	57836	30	0.000518708
SRR4346700	gut metagenome	57855	30	0.000518538
ERR1948589	metagenome	7717	4	0.000518336
SRR8284818	soil metagenome	23159	12	0.000518157
SRR5364526	plant metagenome	63865	33	0.000516715
SRR6937359	plant metagenome	21328	11	0.000515754
SRR3213159	beetle metagenome	15536	8	0.000514933
SRR6750472	bioreactor metagenome	68013	35	0.000514608
ERR3280405	dust metagenome	7774	4	0.000514536
SRR5902361	soil metagenome	268380	138	0.000514196
SRR1548229	metagenome	31121	16	0.000514122
ERR519329	Triticum aestivum	105241	54	0.000513108
SRR8568408	mouse gut metagenome	13652	7	0.000512745
SRR2970476	soil metagenome	13669	7	0.000512108
SRR1300052	air metagenome	31344	16	0.000510465
SRR8467114	silage metagenome	45125	23	0.000509695
ERR2740191	milk metagenome	47121	24	0.000509327
ERR227729	soil metagenome	1967	1	0.000508388
SRR5364524	plant metagenome	80790	41	0.000507489
ERR2036375	anaerobic digester metagenome	39412	20	0.00050746
SRR5638467	soil metagenome	69210	35	0.000505707
SRR6309349	skin metagenome	43525	22	0.000505457
ERR2020686	Zea mays	205842	104	0.000505242
SRR3108642	rhizosphere metagenome	81186	41	0.000505013
SRR7136234	freshwater metagenome	33707	17	0.000504346
SRR6937239	plant metagenome	19882	10	0.000502968
SRR1910392	human gut metagenome	73584	37	0.000502827
SRR6221972	rhizosphere metagenome	51834	26	0.000501601
SRR6161208	plant metagenome	55883	28	0.000501047
ERR1307445	metagenome	33929	17	0.000501046
SRR5364598	plant metagenome	69883	35	0.000500837
SRR1574890	rhizosphere metagenome	202197	101	0.000499513
SRR3213349	nematode metagenome	28072	14	0.000498718
ERR1760032	skin metagenome	86320	43	0.000498146
ERR2739605	air metagenome	42164	21	0.000498055
ERR519347	Triticum aestivum	122587	61	0.000497606
SRR5569394	soil metagenome	207121	103	0.000497294
ERR3280168	dust metagenome	14114	7	0.000495961
SRR1948473	human nasal/pharyngeal metagenome	4034	2	0.000495786
ERR2050182	rhizosphere metagenome	147409	73	0.000495221
SRR4280750	rhizosphere metagenome	192322	95	0.000493963
SRR1300029	air metagenome	50732	25	0.000492786
SRR1948514	human nasal/pharyngeal metagenome	2032	1	0.000492126
SRR1554322	freshwater metagenome	71334	35	0.00049065
SRR2000368	Fungia	73382	36	0.000490584
ERR928320	Homo sapiens	34653	17	0.000490578
SRR1971612	uncultured bacterium	10200	5	0.000490196
SRR6424318	outdoor metagenome	40953	20	0.000488365
ERR793354	metagenome	49158	24	0.000488222
SRR5816710	mixed culture	14396	7	0.000486246
SRR1971501	uncultured bacterium	12351	6	0.000485791
SRR6050569	soil metagenome	195764	95	0.000485278
ERR2051184	rhizosphere metagenome	160847	78	0.000484933
SRR2848883	soil metagenome	16498	8	0.000484907
SRR2982533	rhizosphere metagenome	144446	70	0.00048461
ERR1248055	Glycine max	6191	3	0.000484574
ERR2051408	rhizosphere metagenome	51680	25	0.000483746
SRR2848824	soil metagenome	14486	7	0.000483225
SRR6317090	aquatic metagenome	33115	16	0.000483165
ERR2051496	rhizosphere metagenome	51812	25	0.000482514
ERR688174	Metrosideros polymorpha	37360	18	0.000481799
SRR5233604	soil metagenome	72723	35	0.000481278
SRR5814889	soil metagenome	14589	7	0.000479814
ERR915303	soil metagenome	22931	11	0.0004797
SRR8568383	mouse gut metagenome	4179	2	0.000478583
SRR5233465	soil metagenome	2091	1	0.00047824
ERR3280178	dust metagenome	25123	12	0.00047765
SRR6309153	freshwater metagenome	27233	13	0.000477362
ERR3280356	dust metagenome	10509	5	0.000475783
SRR6714004	silage metagenome	205994	98	0.000475742
SRR3146418	fish gut metagenome	31593	15	0.000474789
SRR1607687	uncultured bacterium	2108	1	0.000474383
SRR5233551	soil metagenome	84392	40	0.000473979
SRR4119699	soil metagenome	21149	10	0.000472836
SRR5345223	soil metagenome	25415	12	0.000472162
SRR5820331	soil metagenome	38137	18	0.000471983
SRR5799059	soil metagenome	38138	18	0.00047197
SRR4280770	rhizosphere metagenome	86886	41	0.000471883
ERR2051770	rhizosphere metagenome	125041	59	0.000471845
SRR7101146	insect metagenome	120869	57	0.000471585
ERR1353575	soil metagenome	36084	17	0.000471123
ERR2212628	metagenomes	34156	16	0.000468439
SRR6714018	silage metagenome	207402	97	0.000467691
SRR2532275	bovine metagenome	98730	46	0.000465917
SRR4117166	soil metagenome	21508	10	0.000464943
SRR6387271	soil metagenome	101093	47	0.000464918
SRR4241980	plant metagenome	19382	9	0.000464348
ERR3280267	dust metagenome	17457	8	0.000458269
SRR8350937	phyllosphere metagenome	52442	24	0.000457648
SRR5657638	feces metagenome	144424	66	0.000456988
SRR5858913	Proteobacteria	45964	21	0.000456879
SRR6027511	rhizosphere metagenome	26276	12	0.000456691
SRR7101123	insect metagenome	135789	62	0.000456591
SRR5060528	soil metagenome	26310	12	0.0004561
SRR8568405	mouse gut metagenome	6583	3	0.000455719
SRR3216684	human skin metagenome	10972	5	0.000455705
ERR2051426	rhizosphere metagenome	149338	68	0.000455343
SRR5400726	rhizosphere metagenome	32945	15	0.000455304
SRR8568403	mouse gut metagenome	6594	3	0.000454959
SRR2568305	rhizosphere metagenome	22001	10	0.000454525
SRR6861011	aquatic metagenome	187114	85	0.000454269
SRR5689669	plant metagenome	48448	22	0.000454095
SRR5286130	soil metagenome	33069	15	0.000453597
ERR2048650	rhizosphere metagenome	125804	57	0.000453086
SRR5447949	coral metagenome	15488	7	0.000451963
SRR5605291	soil metagenome	90865	41	0.000451219
SRR5525826	soil metagenome	261654	118	0.000450977
ERR1307349	metagenome	68750	31	0.000450909
SRR3197062	coral metagenome	2223	1	0.000449843
SRR3108637	rhizosphere metagenome	97931	44	0.000449296
SRR5605290	soil metagenome	86807	39	0.000449273
ERR2592866	Homo sapiens	66804	30	0.000449075
SRR1300039	air metagenome	57927	26	0.000448841
DRR018858	terrestrial metagenome	6704	3	0.000447494
ERR1906763	wastewater metagenome	51407	23	0.00044741
SRR8568386	mouse gut metagenome	6708	3	0.000447227
SRR6861010	aquatic metagenome	31342	14	0.000446685
SRR6861024	aquatic metagenome	31360	14	0.000446429
SRR2157987	root metagenome	22475	10	0.000444939
SRR1524712	root metagenome	121481	54	0.000444514
ERR2036383	anaerobic digester metagenome	49560	22	0.000443906
SRR7544202	freshwater metagenome	42804	19	0.000443884
SRR4346698	gut metagenome	45112	20	0.000443341
SRR6937254	plant metagenome	51914	23	0.00044304
SRR8568384	mouse gut metagenome	6772	3	0.000443001
SRR8568385	mouse gut metagenome	6772	3	0.000443001
SRR5569386	soil metagenome	128699	57	0.000442894
SRR6161144	plant metagenome	318447	141	0.000442774
ERR3244381	Triticum aestivum	22604	10	0.0004424
ERR2051914	rhizosphere metagenome	133429	59	0.000442183
SRR3179183	soil metagenome	15842	7	0.000441863
SRR3222751	indoor metagenome	2267	1	0.000441112
SRR3213227	beetle metagenome	43079	19	0.00044105
SRR6149080	gut metagenome	58958	26	0.000440992
SRR2532434	bovine metagenome	77145	34	0.000440728
SRR5364498	plant metagenome	63664	28	0.000439809
SRR3112979	aquatic metagenome	109197	48	0.000439573
SRR5467335	gut metagenome	40978	18	0.00043926
SRR5233610	soil metagenome	59250	26	0.000438819
ERR2020696	Zea mays	273525	120	0.000438717
SRR7635301	insect metagenome	11402	5	0.00043852
SRR6050583	soil metagenome	100356	44	0.000438439
SRR3108653	rhizosphere metagenome	116322	51	0.000438438
SRR1506486	mouse gut metagenome	6844	3	0.00043834
ERR2055346	rhizosphere metagenome	127943	56	0.000437695
SRR7548148	plant metagenome	66407	29	0.000436701
SRR7084781	soil metagenome	146949	64	0.000435525
SRR5814933	rhizosphere metagenome	16106	7	0.000434621
SRR3216666	human skin metagenome	20712	9	0.000434531
SRR6149142	gut metagenome	41465	18	0.000434101
ERR2051138	rhizosphere metagenome	76090	33	0.000433697
ERR2049520	rhizosphere metagenome	149895	65	0.000433637
SRR1971599	uncultured bacterium	30047	13	0.000432656
SRR2982531	rhizosphere metagenome	154914	67	0.000432498
ERR3280128	dust metagenome	11567	5	0.000432264
SRR5349198	insect gut metagenome	92719	40	0.000431411
SRR5467328	gut metagenome	34803	15	0.000430997
ERR2051544	rhizosphere metagenome	111732	48	0.000429599
ERR1948520	metagenome	9317	4	0.000429323
SRR1785479	Homo sapiens	4662	2	0.000429
SRR1590662	human gut metagenome	44291	19	0.000428981
ERR2047244	rhizosphere metagenome	88632	38	0.000428739
SRR8488137	soil metagenome	16334	7	0.000428554
SRR5364605	plant metagenome	63049	27	0.000428238
SRR5858888	Proteobacteria	42036	18	0.000428204
SRR5815782	gut metagenome	166078	71	0.00042751
ERR1906761	wastewater metagenome	53964	23	0.00042621
SRR5364482	plant metagenome	75239	32	0.000425311
SRR7141373	plant metagenome	51788	22	0.000424809
ERR1212801	Anas platyrhynchos	16495	7	0.000424371
SRR4119568	soil metagenome	33076	14	0.000423268
ERR2212661	metagenomes	4730	2	0.000422833
ERR2566864	human metagenome	18939	8	0.000422409
SRR5605281	soil metagenome	217871	92	0.000422268
ERR227666	soil metagenome	2370	1	0.000421941
SRR5586686	soil metagenome	234985	99	0.000421303
SRR5060421	soil metagenome	26114	11	0.00042123
SRR7078062	gut metagenome	90290	38	0.000420866
SRR5815818	gut metagenome	85588	36	0.00042062
ERR1212791	Anas platyrhynchos	11897	5	0.000420274
SRR2849440	soil metagenome	11901	5	0.000420133
SRR8727046	human gut metagenome	28576	12	0.000419933
ERR1948506	metagenome	9552	4	0.00041876
SRR5364494	plant metagenome	57494	24	0.000417435
SRR2982532	rhizosphere metagenome	146164	61	0.000417339
SRR8142904	metagenome	105712	44	0.000416225
SRR4288872	soil metagenome	38457	16	0.000416049
SRR5400817	rhizosphere metagenome	43338	18	0.00041534
SRR2970534	soil metagenome	4829	2	0.000414164
SRR8405124	metagenome	50734	21	0.000413924
SRR2937995	wastewater metagenome	26616	11	0.000413285
SRR1697900	rhizosphere metagenome	55676	23	0.000413104
SRR8568406	mouse gut metagenome	12113	5	0.00041278
ERR2046191	rhizosphere metagenome	60722	25	0.000411712
SRR8589914	marine sediment metagenome	41304	17	0.000411582
SRR6161153	plant metagenome	253152	104	0.00041082
SRR5233621	soil metagenome	53589	22	0.000410532
SRR5640909	marine metagenome	26846	11	0.000409744
SRR3213268	beetle metagenome	17095	7	0.000409476
SRR2849131	soil metagenome	9781	4	0.000408956
SRR4245490	rhizosphere metagenome	117407	48	0.000408834
SRR2084049	freshwater metagenome	252006	103	0.00040872
SRR3437324	soil metagenome	614131	251	0.000408708
SRR6937146	plant metagenome	29385	12	0.000408372
SRR5839726	Proteobacteria	63677	26	0.000408311
ERR2050726	rhizosphere metagenome	71044	29	0.000408198
SRR8290175	groundwater metagenome	4900	2	0.000408163
SRR2982849	human metagenome	115290	47	0.000407668
SRR5233275	soil metagenome	88513	36	0.00040672
ERR1760027	skin metagenome	93436	38	0.000406695
SRR5605282	soil metagenome	137776	56	0.000406457
SRR1300138	air metagenome	86535	35	0.000404461
ERR2183062	human gut metagenome	4947	2	0.000404285
ERR526820	fish metagenome	32163	13	0.000404191
ERR2051242	rhizosphere metagenome	143756	58	0.000403461
ERR455075	bacterial mixed DNA library	19865	8	0.000402718
SRR5581378	plant metagenome	42272	17	0.000402157
SRR5569393	soil metagenome	146886	59	0.000401672
SRR4346679	gut metagenome	44819	18	0.000401615
SRR2082461	insect metagenome	84863	34	0.000400646
ERR2043338	uncultured bacterium	19986	8	0.00040028
ERR2049980	rhizosphere metagenome	142718	57	0.000399389
SRR7004440	soil metagenome	22539	9	0.000399308
SRR3108811	rhizosphere metagenome	115382	46	0.000398676
SRR6828580	aquatic metagenome	261122	104	0.000398281
SRR5586629	soil metagenome	276209	110	0.000398249
SRR8142913	metagenome	82992	33	0.000397629
SRR5233350	soil metagenome	148408	59	0.000397553
SRR2990746	soil metagenome	40393	16	0.000396108
SRR3217184	human skin metagenome	17676	7	0.000396017
SRR5447938	coral metagenome	20214	8	0.000395765
SRR5564147	rhizosphere metagenome	200190	79	0.000394625
SRR5233547	soil metagenome	139376	55	0.000394616
ERR2036367	anaerobic digester metagenome	38013	15	0.000394602
SRR8284858	soil metagenome	15213	6	0.0003944
SRR5814890	soil metagenome	12678	5	0.000394384
SRR2428571	soil metagenome	43137	17	0.000394093
ERR2053319	rhizosphere metagenome	167761	66	0.000393417
SRR5640943	marine metagenome	127101	50	0.000393388
SRR2982735	human metagenome	38131	15	0.000393381
SRR5638470	soil metagenome	84047	33	0.000392637
SRR1948461	human nasal/pharyngeal metagenome	30574	12	0.00039249
SRR2990757	soil metagenome	35719	14	0.000391948
ERR2674961	skin metagenome	30633	12	0.000391734
ERR2049810	rhizosphere metagenome	123105	48	0.000389911
SRR3216936	human skin metagenome	7696	3	0.000389813
ERR2050836	rhizosphere metagenome	56567	22	0.000388919
SRR2035278	soil metagenome	97800	38	0.000388548
SRR5364622	plant metagenome	59278	23	0.000388002
SRR5638457	soil metagenome	134034	52	0.000387961
ERR1307335	metagenome	41251	16	0.000387869
ERR519355	Triticum aestivum	113988	44	0.000386006
SRR5447951	coral metagenome	2603	1	0.000384172
SRR7136575	freshwater metagenome	13020	5	0.000384025
SRR5364525	plant metagenome	65109	25	0.000383971
SRR2071028	soil metagenome	49487	19	0.000383939
SRR2849475	soil metagenome	20844	8	0.000383803
SRR5233522	soil metagenome	78512	30	0.000382107
SRR7195554	freshwater metagenome	99498	38	0.000381917
SRR6346630	soil metagenome	15720	6	0.000381679
SRR5233504	soil metagenome	149419	57	0.000381478
SRR2937740	wastewater metagenome	26280	10	0.000380518
SRR5233443	soil metagenome	2637	1	0.000379219
SRR7608568	food fermentation metagenome	50227	19	0.000378283
SRR3292607	freshwater metagenome	15865	6	0.000378191
SRR1524684	root metagenome	76694	29	0.000378126
ERR1092732	Phormia	13227	5	0.000378015
SRR5564149	rhizosphere metagenome	203733	77	0.000377946
ERR458405	human skin metagenome	5302	2	0.000377216
SRR5816704	mixed culture	37196	14	0.000376385
SRR5233436	soil metagenome	10679	4	0.000374567
SRR5447865	coral metagenome	5340	2	0.000374532
SRR8284811	soil metagenome	21391	8	0.000373989
SRR6149081	gut metagenome	37451	14	0.000373822
SRR3213205	beetle metagenome	13404	5	0.000373023
SRR7136429	freshwater metagenome	40259	15	0.000372587
ERR2612198	prokaryote enrichment culture	43205	16	0.000370328
SRR7230287	aquatic metagenome	27011	10	0.00037022
ERR793257	metagenome	67577	25	0.000369948
SRR8744269	soil metagenome	16249	6	0.000369253
ERR2051470	rhizosphere metagenome	100397	37	0.000368537
SRR3217005	human skin metagenome	21713	8	0.000368443
ERR2134386	Homo sapiens	32616	12	0.000367918
SRR8573405	metagenome	13606	5	0.000367485
SRR5233608	soil metagenome	59873	22	0.000367444
ERR1212716	Anas platyrhynchos	27221	10	0.000367363
SRR3179010	soil metagenome	16358	6	0.000366793
SRR3292572	freshwater metagenome	13660	5	0.000366032
SRR2084057	freshwater metagenome	158746	58	0.000365364
SRR8405171	metagenome	41064	15	0.000365283
SRR2229524	phyllosphere metagenome	24645	9	0.000365186
ERR3280179	dust metagenome	10956	4	0.000365097
SRR1657954	human skin metagenome	1665346	608	0.000365089
SRR4346722	gut metagenome	55090	20	0.000363042
SRR5657639	feces metagenome	46872	17	0.00036269
SRR3213289	beetle metagenome	27627	10	0.000361965
ERR1769012	air metagenome	24937	9	0.000360909
ERR2197960	soil metagenome	47160	17	0.000360475
SRR3213318	beetle metagenome	5556	2	0.000359971
SRR2568297	rhizosphere metagenome	36205	13	0.000359066
SRR2849276	soil metagenome	5588	2	0.00035791
ERR2036372	anaerobic digester metagenome	25161	9	0.000357696
ERR2043534	uncultured bacterium	16807	6	0.000356994
SRR6338779	aerosol metagenome	11206	4	0.000356952
ERR2184928	bacterium	8408	3	0.000356803
SRR6438986	human nasopharyngeal metagenome	22434	8	0.000356602
ERR1170987	Vitis vinifera	19659	7	0.000356071
ERR1910963	metagenome	61877	22	0.000355544
SRR3216957	human skin metagenome	22501	8	0.00035554
ERR2014750	Homo sapiens	39454	14	0.000354844
SRR5851533	Proteobacteria	73407	26	0.00035419
SRR3990329	gut metagenome	19765	7	0.000354161
SRR6221920	rhizosphere metagenome	48110	17	0.000353357
SRR994628	human metagenome	2830	1	0.000353357
ERR2078878	insect gut metagenome	119196	42	0.000352361
SRR3000824	floral nectar metagenome	119264	42	0.00035216
SRR5060483	soil metagenome	28410	10	0.000351989
ERR2739607	air metagenome	62656	22	0.000351124
SRR2849436	soil metagenome	17107	6	0.000350734
ERR1347325	lung metagenome	17142	6	0.000350018
SRR8284810	soil metagenome	20020	7	0.00034965
SRR5233342	soil metagenome	137745	48	0.00034847
SRR8372922	soil metagenome	8614	3	0.00034827
ERR2740125	milk metagenome	34535	12	0.000347474
SRR1785629	Homo sapiens	5758	2	0.000347343
SRR4117163	soil metagenome	28794	10	0.000347295
SRR2132519	root metagenome	34574	12	0.000347082
[truncated: 3,561 more rows]
